# Supplementary material for: Eg5 UFMylation promotes spindle organization during mitosis
Source: Cell Death Dis. 2024 Jul 31;15(7):544. doi: 10.1038/s41419-024-06934-w (PMC11291904; doi:10.1038/s41419-024-06934-w)
Supplement: Supplementary file 1 — Dataset 1 [file 41419_2024_6934_MOESM1_ESM.xls]

## Sheet: Flag-UFM1-△C2 enrichment
Table S1: Mass Spectrometry information: Flag-UFM1-△C2 enrichment
Accession	Description	Coverage [%]	# Peptides	# Unique Peptides	MW [kDa]
A0A8I5KWT8	Myosin-9 OS=Homo sapiens OX=9606 GN=MYH9 PE=1 SV=1	60	126	94	229
P35580	Myosin-10 OS=Homo sapiens OX=9606 GN=MYH10 PE=1 SV=3	58	115	95	228.9
H6VRF8	Keratin, type II cytoskeletal 1 OS=Homo sapiens OX=9606 GN=KRT1 PE=3 SV=1	58	38	33	66
P52732	Kinesin-like protein KIF11 OS=Homo sapiens OX=9606 GN=KIF11 PE=1 SV=2	49	36	36	119.1
P35908	Keratin, type II cytoskeletal 2 epidermal OS=Homo sapiens OX=9606 GN=KRT2 PE=1 SV=2	68	34	26	65.4
Q7Z406	Myosin-14 OS=Homo sapiens OX=9606 GN=MYH14 PE=1 SV=2	21	34	24	227.7
P08670	Vimentin OS=Homo sapiens OX=9606 GN=VIM PE=1 SV=4	74	33	32	53.6
Q92614	Unconventional myosin-XVIIIa OS=Homo sapiens OX=9606 GN=MYO18A PE=1 SV=3	20	30	9	233
A0A1B0GVI3	Keratin, type I cytoskeletal 10 OS=Homo sapiens OX=9606 GN=KRT10 PE=1 SV=2	54	28	23	63.3
Q9ULV0	Unconventional myosin-Vb OS=Homo sapiens OX=9606 GN=MYO5B PE=1 SV=3	20	28	11	213.5
P35527	Keratin, type I cytoskeletal 9 OS=Homo sapiens OX=9606 GN=KRT9 PE=1 SV=3	62	27	26	62
P05787	Keratin, type II cytoskeletal 8 OS=Homo sapiens OX=9606 GN=KRT8 PE=1 SV=7	59	25	21	53.7
B4E0T8	cDNA FLJ59649, highly similar to Myosin-18A OS=Homo sapiens OX=9606 PE=2 SV=1	26	22	1	133.5
P13647	Keratin, type II cytoskeletal 5 OS=Homo sapiens OX=9606 GN=KRT5 PE=1 SV=3	36	22	11	62.3
I3L4N8	Actin, cytoplasmic 2 OS=Homo sapiens OX=9606 GN=ACTG1 PE=1 SV=9	73	20	1	39
A0A024QZJ6	Myosin, heavy polypeptide 11, smooth muscle, isoform CRA_b OS=Homo sapiens OX=9606 GN=MYH11 PE=3 SV=1	12	20	2	223.4
P02538	Keratin, type II cytoskeletal 6A OS=Homo sapiens OX=9606 GN=KRT6A PE=1 SV=3	36	20	2	60
B2R853	cDNA, FLJ93744, highly similar to Homo sapiens keratin 6E (KRT6E), mRNA OS=Homo sapiens OX=9606 PE=2 SV=1	35	19	1	60
A0A384NYT8	Tubulin beta chain (Fragment) OS=Homo sapiens OX=9606 PE=2 SV=1	63	18	3	49.4
Q8IZ29	Tubulin beta chain OS=Homo sapiens OX=9606 GN=TUBB2C PE=2 SV=1	63	18	3	49.8
O94874	E3 UFM1-protein ligase 1 OS=Homo sapiens OX=9606 GN=UFL1 PE=1 SV=2	29	18	18	89.5
P02533	Keratin, type I cytoskeletal 14 OS=Homo sapiens OX=9606 GN=KRT14 PE=1 SV=4	47	18	7	51.5
P04259	Keratin, type II cytoskeletal 6B OS=Homo sapiens OX=9606 GN=KRT6B PE=1 SV=5	32	18	1	60
Q9BVA1	Tubulin beta-2B chain OS=Homo sapiens OX=9606 GN=TUBB2B PE=1 SV=1	57	17	3	49.9
Q71U36	Tubulin alpha-1A chain OS=Homo sapiens OX=9606 GN=TUBA1A PE=1 SV=1	57	17	1	50.1
B3KT06	Tubulin alpha chain OS=Homo sapiens OX=9606 PE=2 SV=1	62	17	1	46.3
Q0QEN7	ATP synthase subunit beta (Fragment) OS=Homo sapiens OX=9606 GN=ATP5B PE=2 SV=1	59	17	17	48.1
P08779	Keratin, type I cytoskeletal 16 OS=Homo sapiens OX=9606 GN=KRT16 PE=1 SV=4	39	17	8	51.2
A0A0G2JIW1	Heat shock 70 kDa protein 1B OS=Homo sapiens OX=9606 GN=HSPA1B PE=1 SV=1	37	17	15	70.1
P19474	E3 ubiquitin-protein ligase TRIM21 OS=Homo sapiens OX=9606 GN=TRIM21 PE=1 SV=1	40	17	17	54.1
P08727	Keratin, type I cytoskeletal 19 OS=Homo sapiens OX=9606 GN=KRT19 PE=1 SV=4	46	17	10	44.1
Q9GZZ9	Ubiquitin-like modifier-activating enzyme 5 OS=Homo sapiens OX=9606 GN=UBA5 PE=1 SV=1	52	16	16	44.8
Q99529	Non-muscle myosin heavy chain (Fragment) OS=Homo sapiens OX=9606 PE=2 SV=1	65	16	1	24.4
F5H5D3	Tubulin alpha chain OS=Homo sapiens OX=9606 GN=TUBA1C PE=1 SV=1	46	16	2	57.7
P25705	ATP synthase subunit alpha, mitochondrial OS=Homo sapiens OX=9606 GN=ATP5F1A PE=1 SV=1	38	16	16	59.7
O00571	ATP-dependent RNA helicase DDX3X OS=Homo sapiens OX=9606 GN=DDX3X PE=1 SV=3	33	16	16	73.2
P68133	Actin, alpha skeletal muscle OS=Homo sapiens OX=9606 GN=ACTA1 PE=1 SV=1	45	15	1	42
A0A0A0MR36	Unconventional myosin-Vb (Fragment) OS=Homo sapiens OX=9606 GN=MYO5B PE=1 SV=1	19	15	1	111.9
P08729	Keratin, type II cytoskeletal 7 OS=Homo sapiens OX=9606 GN=KRT7 PE=1 SV=5	33	15	12	51.4
P05783	Keratin, type I cytoskeletal 18 OS=Homo sapiens OX=9606 GN=KRT18 PE=1 SV=2	43	14	13	48
B4DY09	Interleukin enhancer-binding factor 2 OS=Homo sapiens OX=9606 GN=ILF2 PE=1 SV=1	63	14	14	38.9
Q96HY6	DDRGK domain-containing protein 1 OS=Homo sapiens OX=9606 GN=DDRGK1 PE=1 SV=2	59	13	11	35.6
Q53HQ7	Elongation factor 1-alpha (Fragment) OS=Homo sapiens OX=9606 PE=2 SV=1	54	13	7	50.2
A0A7I2V323	Heterogeneous nuclear ribonucleoproteins A2/B1 OS=Homo sapiens OX=9606 GN=HNRNPA2B1 PE=1 SV=1	45	13	11	35.2
A0A8V8TNX9	Pyruvate kinase PKM OS=Homo sapiens OX=9606 GN=PKM PE=4 SV=1	30	13	13	65.8
P50991	T-complex protein 1 subunit delta OS=Homo sapiens OX=9606 GN=CCT4 PE=1 SV=4	34	13	12	57.9
A8K7F6	RNA helicase OS=Homo sapiens OX=9606 PE=2 SV=1	45	13	11	46.1
B3KQT9	Protein disulfide-isomerase OS=Homo sapiens OX=9606 PE=2 SV=1	36	13	13	54.1
P11142	Heat shock cognate 71 kDa protein OS=Homo sapiens OX=9606 GN=HSPA8 PE=1 SV=1	25	13	10	70.9
P12956	X-ray repair cross-complementing protein 6 OS=Homo sapiens OX=9606 GN=XRCC6 PE=1 SV=2	27	13	13	69.8
P11021	Endoplasmic reticulum chaperone BiP OS=Homo sapiens OX=9606 GN=HSPA5 PE=1 SV=2	22	13	11	72.3
Q53FS6	TNF receptor-associated protein 1 variant (Fragment) OS=Homo sapiens OX=9606 PE=2 SV=1	23	13	12	80
P14868	Aspartate--tRNA ligase, cytoplasmic OS=Homo sapiens OX=9606 GN=DARS1 PE=1 SV=2	32	13	13	57.1
Q5HYL6	Uncharacterized protein DKFZp686E1899 OS=Homo sapiens OX=9606 GN=DKFZp686E1899 PE=2 SV=1	39	12	11	39.5
A0A7I2V599	60 kDa heat shock protein, mitochondrial OS=Homo sapiens OX=9606 GN=HSPD1 PE=1 SV=1	30	12	12	57.8
B3KM80	Nucleolin OS=Homo sapiens OX=9606 GN=NCL PE=2 SV=1	26	12	12	58.5
P07355	Annexin A2 OS=Homo sapiens OX=9606 GN=ANXA2 PE=1 SV=2	39	12	12	38.6
A0A087X0X3	Heterogeneous nuclear ribonucleoprotein M OS=Homo sapiens OX=9606 GN=HNRNPM PE=1 SV=1	21	12	12	77.5
B4DUQ1	Heterogeneous nuclear ribonucleoprotein K OS=Homo sapiens OX=9606 PE=2 SV=1	30	12	12	48.5
A0A5H1ZRQ2	RNA helicase OS=Homo sapiens OX=9606 GN=DDX17 PE=1 SV=2	20	12	8	80.4
F8WE88	Unconventional myosin-Va OS=Homo sapiens OX=9606 GN=MYO5A PE=1 SV=2	7	12	9	215.2
V9HVZ7	Epididymis luminal protein 176 OS=Homo sapiens OX=9606 GN=HEL-176 PE=2 SV=1	70	11	1	25
P31943	Heterogeneous nuclear ribonucleoprotein H OS=Homo sapiens OX=9606 GN=HNRNPH1 PE=1 SV=4	40	11	7	49.2
Q92804	TATA-binding protein-associated factor 2N OS=Homo sapiens OX=9606 GN=TAF15 PE=1 SV=1	27	11	9	61.8
P06733	Alpha-enolase OS=Homo sapiens OX=9606 GN=ENO1 PE=1 SV=2	38	11	11	47.1
Q13707	ACTA2 protein (Fragment) OS=Homo sapiens OX=9606 GN=ACTA2 PE=3 SV=1	42	11	1	36.8
P36578	60S ribosomal protein L4 OS=Homo sapiens OX=9606 GN=RPL4 PE=1 SV=5	30	11	11	47.7
Q15008	26S proteasome non-ATPase regulatory subunit 6 OS=Homo sapiens OX=9606 GN=PSMD6 PE=1 SV=1	27	11	11	45.5
P00558	Phosphoglycerate kinase 1 OS=Homo sapiens OX=9606 GN=PGK1 PE=1 SV=3	32	10	10	44.6
Q9Y3C8	Ubiquitin-fold modifier-conjugating enzyme 1 OS=Homo sapiens OX=9606 GN=UFC1 PE=1 SV=3	54	10	10	19.4
P22695	Cytochrome b-c1 complex subunit 2, mitochondrial OS=Homo sapiens OX=9606 GN=UQCRC2 PE=1 SV=3	34	10	10	48.4
B5BUB1	RuvB-like helicase (Fragment) OS=Homo sapiens OX=9606 GN=RUVBL1 PE=2 SV=1	33	10	10	50.2
A0A024RD80	Heat shock protein 90kDa alpha (Cytosolic), class B member 1, isoform CRA_a OS=Homo sapiens OX=9606 GN=HSP90AB1 PE=3 SV=1	18	10	4	83.2
Q8N1C8	Stress-70 protein, mitochondrial (Fragment) OS=Homo sapiens OX=9606 GN=HSPA9 PE=2 SV=1	19	10	10	73.8
H0Y4R1	Inosine-5'-monophosphate dehydrogenase OS=Homo sapiens OX=9606 GN=IMPDH2 PE=1 SV=2	24	10	10	58.3
B2R9K8	cDNA, FLJ94440, highly similar to Homo sapiens chaperonin containing TCP1, subunit 6A (zeta 1)(CCT6A), mRNA OS=Homo sapiens OX=9606 PE=2 SV=1	26	10	10	57.9
Q96PK6	RNA-binding protein 14 OS=Homo sapiens OX=9606 GN=RBM14 PE=1 SV=2	20	10	10	69.4
P38919	Eukaryotic initiation factor 4A-III OS=Homo sapiens OX=9606 GN=EIF4A3 PE=1 SV=4	28	10	8	46.8
Q5BKZ1	DBIRD complex subunit ZNF326 OS=Homo sapiens OX=9606 GN=ZNF326 PE=1 SV=2	21	10	10	65.6
P63244	Receptor of activated protein C kinase 1 OS=Homo sapiens OX=9606 GN=RACK1 PE=1 SV=3	38	10	10	35.1
P08133	Annexin A6 OS=Homo sapiens OX=9606 GN=ANXA6 PE=1 SV=3	17	10	10	75.8
A0A0G2JLI4	Probable ATP-dependent RNA helicase DDX5 OS=Homo sapiens OX=9606 GN=DDX5 PE=1 SV=2	21	10	6	57.1
P31942	Heterogeneous nuclear ribonucleoprotein H3 OS=Homo sapiens OX=9606 GN=HNRNPH3 PE=1 SV=2	41	9	9	36.9
P39023	60S ribosomal protein L3 OS=Homo sapiens OX=9606 GN=RPL3 PE=1 SV=2	29	9	9	46.1
F8W6I7	Heterogeneous nuclear ribonucleoprotein A1 OS=Homo sapiens OX=9606 GN=HNRNPA1 PE=1 SV=2	35	9	7	33.1
Q9BUF5	Tubulin beta-6 chain OS=Homo sapiens OX=9606 GN=TUBB6 PE=1 SV=1	21	9	3	49.8
P52292	Importin subunit alpha-1 OS=Homo sapiens OX=9606 GN=KPNA2 PE=1 SV=1	26	9	9	57.8
A0A0A0MR02	Voltage-dependent anion-selective channel protein 2 (Fragment) OS=Homo sapiens OX=9606 GN=VDAC2 PE=1 SV=1	40	9	9	30.3
P24752	Acetyl-CoA acetyltransferase, mitochondrial OS=Homo sapiens OX=9606 GN=ACAT1 PE=1 SV=1	35	9	9	45.2
Q9Y3I0	RNA-splicing ligase RtcB homolog OS=Homo sapiens OX=9606 GN=RTCB PE=1 SV=1	22	9	9	55.2
Q04695	Keratin, type I cytoskeletal 17 OS=Homo sapiens OX=9606 GN=KRT17 PE=1 SV=2	19	9	2	48.1
P49411	Elongation factor Tu, mitochondrial OS=Homo sapiens OX=9606 GN=TUFM PE=1 SV=3	26	9	9	49.8
O43175	D-3-phosphoglycerate dehydrogenase OS=Homo sapiens OX=9606 GN=PHGDH PE=1 SV=4	26	9	9	56.6
O94905	Erlin-2 OS=Homo sapiens OX=9606 GN=ERLIN2 PE=1 SV=1	35	9	8	37.8
P54136	Arginine--tRNA ligase, cytoplasmic OS=Homo sapiens OX=9606 GN=RARS1 PE=1 SV=2	16	9	9	75.3
Q71V07	Signal recognition particle subunit SRP72 OS=Homo sapiens OX=9606 PE=2 SV=1	17	9	9	74.6
O75643	U5 small nuclear ribonucleoprotein 200 kDa helicase OS=Homo sapiens OX=9606 GN=SNRNP200 PE=1 SV=2	5	9	9	244.4
A6NLN1	Polypyrimidine tract-binding protein 1 OS=Homo sapiens OX=9606 GN=PTBP1 PE=1 SV=4	26	8	8	56.5
Q9UJZ1	Stomatin-like protein 2, mitochondrial OS=Homo sapiens OX=9606 GN=STOML2 PE=1 SV=1	37	8	8	38.5
O43390	Heterogeneous nuclear ribonucleoprotein R OS=Homo sapiens OX=9606 GN=HNRNPR PE=1 SV=1	18	8	6	70.9
Q99623	Prohibitin-2 OS=Homo sapiens OX=9606 GN=PHB2 PE=1 SV=2	34	8	8	33.3
P61160	Actin-related protein 2 OS=Homo sapiens OX=9606 GN=ACTR2 PE=1 SV=1	27	8	8	44.7
D6RBZ0	Heterogeneous nuclear ribonucleoprotein A/B OS=Homo sapiens OX=9606 GN=HNRNPAB PE=1 SV=1	28	8	7	35.7
Q562R1	Beta-actin-like protein 2 OS=Homo sapiens OX=9606 GN=ACTBL2 PE=1 SV=2	28	8	3	42
H0Y8G5	Heterogeneous nuclear ribonucleoprotein D0 (Fragment) OS=Homo sapiens OX=9606 GN=HNRNPD PE=1 SV=8	32	8	6	29.6
A0A7I2YQN2	Heterogeneous nuclear ribonucleoprotein Q OS=Homo sapiens OX=9606 GN=SYNCRIP PE=1 SV=1	21	8	6	62.5
P50990	T-complex protein 1 subunit theta OS=Homo sapiens OX=9606 GN=CCT8 PE=1 SV=4	15	8	8	59.6
M0R299	rRNA 2'-O-methyltransferase fibrillarin (Fragment) OS=Homo sapiens OX=9606 GN=FBL PE=1 SV=1	59	8	8	25.3
Q4LE79	DSP variant protein (Fragment) OS=Homo sapiens OX=9606 GN=DSP variant protein PE=2 SV=1	4	8	8	265
P26641	Elongation factor 1-gamma OS=Homo sapiens OX=9606 GN=EEF1G PE=1 SV=3	16	8	8	50.1
B7Z6L0	Annexin OS=Homo sapiens OX=9606 PE=2 SV=1	14	8	8	65.6
Q59FA2	Serine/arginine-rich splicing factor 1 (Fragment) OS=Homo sapiens OX=9606 PE=2 SV=1	39	8	8	25.6
P61960	Ubiquitin-fold modifier 1 OS=Homo sapiens OX=9606 GN=UFM1 PE=1 SV=1	80	7	7	9.1
P78371	T-complex protein 1 subunit beta OS=Homo sapiens OX=9606 GN=CCT2 PE=1 SV=4	21	7	7	57.5
A5A3E0	POTE ankyrin domain family member F OS=Homo sapiens OX=9606 GN=POTEF PE=1 SV=2	10	7	1	121.4
P0CG38	POTE ankyrin domain family member I OS=Homo sapiens OX=9606 GN=POTEI PE=3 SV=1	11	7	1	121.2
P05388	60S acidic ribosomal protein P0 OS=Homo sapiens OX=9606 GN=RPLP0 PE=1 SV=1	36	7	7	34.3
Q05639	Elongation factor 1-alpha 2 OS=Homo sapiens OX=9606 GN=EEF1A2 PE=1 SV=1	24	7	1	50.4
P55795	Heterogeneous nuclear ribonucleoprotein H2 OS=Homo sapiens OX=9606 GN=HNRNPH2 PE=1 SV=1	23	7	4	49.2
P12277	Creatine kinase B-type OS=Homo sapiens OX=9606 GN=CKB PE=1 SV=1	29	7	7	42.6
P16403	Histone H1.2 OS=Homo sapiens OX=9606 GN=H1-2 PE=1 SV=2	28	7	7	21.4
B4DX78	RNA helicase OS=Homo sapiens OX=9606 PE=2 SV=1	19	7	3	53.7
P21796	Voltage-dependent anion-selective channel protein 1 OS=Homo sapiens OX=9606 GN=VDAC1 PE=1 SV=2	37	7	6	30.8
Q8TE01	DERP12 (Dermal papilla derived protein 12) OS=Homo sapiens OX=9606 GN=derp12 PE=2 SV=1	25	7	7	38.2
O76021	Ribosomal L1 domain-containing protein 1 OS=Homo sapiens OX=9606 GN=RSL1D1 PE=1 SV=3	16	7	7	54.9
P28289	Tropomodulin-1 OS=Homo sapiens OX=9606 GN=TMOD1 PE=1 SV=1	30	7	6	40.5
Q6FHZ0	Malate dehydrogenase OS=Homo sapiens OX=9606 GN=MDH2 PE=2 SV=1	28	7	7	35.5
Q9Y230	RuvB-like 2 OS=Homo sapiens OX=9606 GN=RUVBL2 PE=1 SV=3	18	7	7	51.1
H3BT71	RNA-binding motif protein, X chromosome OS=Homo sapiens OX=9606 GN=RBMX PE=1 SV=1	29	7	3	32.2
Q9UMS4	Pre-mRNA-processing factor 19 OS=Homo sapiens OX=9606 GN=PRPF19 PE=1 SV=1	17	7	7	55.1
P49327	Fatty acid synthase OS=Homo sapiens OX=9606 GN=FASN PE=1 SV=3	4	7	7	273.3
Q5T9A4	ATPase family AAA domain-containing protein 3B OS=Homo sapiens OX=9606 GN=ATAD3B PE=1 SV=1	15	7	3	72.5
Q2VIN3	RBM1 (Fragment) OS=Homo sapiens OX=9606 PE=4 SV=1	22	7	3	41.4
Q59FV6	Actin-related protein 3 (Fragment) OS=Homo sapiens OX=9606 PE=2 SV=1	24	7	7	42.2
Q7Z794	Keratin, type II cytoskeletal 1b OS=Homo sapiens OX=9606 GN=KRT77 PE=1 SV=3	12	7	4	61.9
P18124	60S ribosomal protein L7 OS=Homo sapiens OX=9606 GN=RPL7 PE=1 SV=1	26	7	7	29.2
A0A6Q8PFJ0	Prelamin-A/C OS=Homo sapiens OX=9606 GN=LMNA PE=1 SV=1	11	7	7	80.9
A0A494C128	Nucleolar protein 56 OS=Homo sapiens OX=9606 GN=NOP56 PE=1 SV=1	18	7	7	53
Q13151	Heterogeneous nuclear ribonucleoprotein A0 OS=Homo sapiens OX=9606 GN=HNRNPA0 PE=1 SV=1	33	6	6	30.8
Q2TSD0	Glyceraldehyde-3-phosphate dehydrogenase OS=Homo sapiens OX=9606 PE=2 SV=1	36	6	6	36
P04181	Ornithine aminotransferase, mitochondrial OS=Homo sapiens OX=9606 GN=OAT PE=1 SV=1	20	6	6	48.5
P0CG39	POTE ankyrin domain family member J OS=Homo sapiens OX=9606 GN=POTEJ PE=3 SV=1	10	6	1	117.3
A0A0A0N0L3	TAR DNA-binding protein 43 OS=Homo sapiens OX=9606 GN=TDP43 PE=2 SV=1	27	6	6	41.6
Q02878	60S ribosomal protein L6 OS=Homo sapiens OX=9606 GN=RPL6 PE=1 SV=3	26	6	6	32.7
P52597	Heterogeneous nuclear ribonucleoprotein F OS=Homo sapiens OX=9606 GN=HNRNPF PE=1 SV=3	23	6	4	45.6
B4DY08	Heterogeneous nuclear ribonucleoproteins C1/C2 OS=Homo sapiens OX=9606 GN=HNRNPC PE=1 SV=1	25	6	6	32
Q13838	Spliceosome RNA helicase DDX39B OS=Homo sapiens OX=9606 GN=DDX39B PE=1 SV=1	18	6	2	49
Q96CS3	FAS-associated factor 2 OS=Homo sapiens OX=9606 GN=FAF2 PE=1 SV=2	27	6	6	52.6
Q9BZE4	GTP-binding protein 4 OS=Homo sapiens OX=9606 GN=GTPBP4 PE=1 SV=3	12	6	6	73.9
A8K0T9	F-actin-capping protein subunit alpha OS=Homo sapiens OX=9606 PE=2 SV=1	35	6	5	32.9
Q9H9B4	Sideroflexin-1 OS=Homo sapiens OX=9606 GN=SFXN1 PE=1 SV=4	30	6	6	35.6
O75131	Copine-3 OS=Homo sapiens OX=9606 GN=CPNE3 PE=1 SV=1	13	6	6	60.1
P07900	Heat shock protein HSP 90-alpha OS=Homo sapiens OX=9606 GN=HSP90AA1 PE=1 SV=5	11	6	1	84.6
Q15717	ELAV-like protein 1 OS=Homo sapiens OX=9606 GN=ELAVL1 PE=1 SV=2	27	6	6	36.1
A8K4W0	40S ribosomal protein S3a OS=Homo sapiens OX=9606 GN=RPS3A PE=2 SV=1	28	6	6	29.9
A1A4E9	Keratin 13 OS=Homo sapiens OX=9606 GN=KRT13 PE=2 SV=1	10	6	1	49.6
Q00839	Heterogeneous nuclear ribonucleoprotein U OS=Homo sapiens OX=9606 GN=HNRNPU PE=1 SV=6	10	6	6	90.5
P23396	40S ribosomal protein S3 OS=Homo sapiens OX=9606 GN=RPS3 PE=1 SV=2	29	6	6	26.7
E9PC52	Histone-binding protein RBBP7 OS=Homo sapiens OX=9606 GN=RBBP7 PE=1 SV=1	15	6	6	46.9
O00231	26S proteasome non-ATPase regulatory subunit 11 OS=Homo sapiens OX=9606 GN=PSMD11 PE=1 SV=3	17	6	6	47.4
B4E0E1	Poly [ADP-ribose] polymerase OS=Homo sapiens OX=9606 PE=2 SV=1	8	6	6	111.1
P12236	ADP/ATP translocase 3 OS=Homo sapiens OX=9606 GN=SLC25A6 PE=1 SV=4	20	6	2	32.8
Q9Y2X3	Nucleolar protein 58 OS=Homo sapiens OX=9606 GN=NOP58 PE=1 SV=1	15	6	6	59.5
P05141	ADP/ATP translocase 2 OS=Homo sapiens OX=9606 GN=SLC25A5 PE=1 SV=7	20	6	2	32.8
Q15084	Protein disulfide-isomerase A6 OS=Homo sapiens OX=9606 GN=PDIA6 PE=1 SV=1	17	5	5	48.1
V9GZ17	Tubulin alpha-8 chain (Fragment) OS=Homo sapiens OX=9606 GN=TUBA8 PE=1 SV=1	28	5	1	31.1
B2R7B5	cDNA, FLJ93365, highly similar to Homo sapiens KH domain containing, RNA binding, signal transduction associated 1 (KHDRBS1), mRNA OS=Homo sapiens OX=9606 PE=2 SV=1	22	5	5	48.2
P51991	Heterogeneous nuclear ribonucleoprotein A3 OS=Homo sapiens OX=9606 GN=HNRNPA3 PE=1 SV=2	17	5	5	39.6
A0A3B3IRQ8	CTP synthase OS=Homo sapiens OX=9606 GN=CTPS1 PE=1 SV=1	16	5	5	50.4
Q15365	Poly(rC)-binding protein 1 OS=Homo sapiens OX=9606 GN=PCBP1 PE=1 SV=2	20	5	4	37.5
P62805	Histone H4 OS=Homo sapiens OX=9606 GN=H4C16 PE=1 SV=2	50	5	5	11.4
B1ALA9	Ribose-phosphate pyrophosphokinase 1 OS=Homo sapiens OX=9606 GN=PRPS1 PE=1 SV=2	28	5	5	31.4
E7EU96	Casein kinase II subunit alpha OS=Homo sapiens OX=9606 GN=CSNK2A1 PE=1 SV=1	18	5	5	45.3
A0A7I2V535	Non-POU domain-containing octamer-binding protein OS=Homo sapiens OX=9606 GN=NONO PE=1 SV=1	13	5	5	57.6
Q3B7A7	Trifunctional purine biosynthetic protein adenosine-3 OS=Homo sapiens OX=9606 GN=GART PE=2 SV=1	8	5	5	107.7
Q53EP4	Dolichyl-diphosphooligosaccharide--protein glycosyltransferase subunit 1 (Fragment) OS=Homo sapiens OX=9606 PE=2 SV=1	10	5	5	68.5
B2RBS8	cDNA, FLJ95666, highly similar to Homo sapiens albumin (ALB), mRNA OS=Homo sapiens OX=9606 PE=2 SV=1	8	5	5	69.3
Q9UHB9	Signal recognition particle subunit SRP68 OS=Homo sapiens OX=9606 GN=SRP68 PE=1 SV=2	10	5	5	70.7
P26196	Probable ATP-dependent RNA helicase DDX6 OS=Homo sapiens OX=9606 GN=DDX6 PE=1 SV=2	16	5	5	54.4
P39748	Flap endonuclease 1 OS=Homo sapiens OX=9606 GN=FEN1 PE=1 SV=1	18	5	5	42.6
A0A6I8PRN4	glutamine--fructose-6-phosphate transaminase (isomerizing) OS=Homo sapiens OX=9606 GN=GFPT1 PE=1 SV=1	11	5	5	68.5
A0A7P0TAE1	Endoplasmin OS=Homo sapiens OX=9606 GN=HSP90B1 PE=1 SV=1	7	5	4	90.7
B3KUZ8	Aspartate aminotransferase OS=Homo sapiens OX=9606 PE=2 SV=1	18	5	5	41.3
Q9NVI7	ATPase family AAA domain-containing protein 3A OS=Homo sapiens OX=9606 GN=ATAD3A PE=1 SV=2	11	5	1	71.3
B2RDE1	cDNA, FLJ96568, highly similar to Homo sapiens tropomyosin 3 (TPM3), mRNA OS=Homo sapiens OX=9606 PE=2 SV=1	18	5	4	29
Q59GS3	Proteasome 26S ATPase subunit 5 variant (Fragment) OS=Homo sapiens OX=9606 PE=2 SV=1	17	5	5	38.7
Q99832	T-complex protein 1 subunit eta OS=Homo sapiens OX=9606 GN=CCT7 PE=1 SV=2	11	5	5	59.3
Q6IPX5	40S ribosomal protein S2 OS=Homo sapiens OX=9606 GN=RPS2 PE=2 SV=1	18	5	5	31.3
B4DTA2	cDNA FLJ60148, highly similar to Homo sapiens heterogeneous nuclear ribonucleoprotein D-like (HNRPDL), transcript variant 2, mRNA OS=Homo sapiens OX=9606 PE=2 SV=1	21	5	3	30.2
Q9NZI8	Insulin-like growth factor 2 mRNA-binding protein 1 OS=Homo sapiens OX=9606 GN=IGF2BP1 PE=1 SV=2	11	5	4	63.4
Q1RMG2	Adenosylhomocysteinase OS=Homo sapiens OX=9606 GN=AHCY PE=2 SV=1	20	5	5	33.8
P41091	Eukaryotic translation initiation factor 2 subunit 3 OS=Homo sapiens OX=9606 GN=EIF2S3 PE=1 SV=3	16	5	5	51.1
Q9Y2T2	AP-3 complex subunit mu-1 OS=Homo sapiens OX=9606 GN=AP3M1 PE=1 SV=1	15	5	5	46.9
A0A087X2I1	26S proteasome regulatory subunit 10B OS=Homo sapiens OX=9606 GN=PSMC6 PE=1 SV=1	14	5	5	45.8
Q9P258	Protein RCC2 OS=Homo sapiens OX=9606 GN=RCC2 PE=1 SV=2	11	5	5	56
H0YIZ0	glycine hydroxymethyltransferase (Fragment) OS=Homo sapiens OX=9606 GN=SHMT2 PE=1 SV=1	22	5	5	28.8
B4DEB0	cDNA FLJ56054, highly similar to 26S proteasome non-ATPase regulatory subunit 3 OS=Homo sapiens OX=9606 PE=2 SV=1	9	5	5	58.5
P54577	Tyrosine--tRNA ligase, cytoplasmic OS=Homo sapiens OX=9606 GN=YARS1 PE=1 SV=4	9	5	5	59.1
A0A2R8YFE2	Actin, cytoplasmic 1 (Fragment) OS=Homo sapiens OX=9606 GN=ACTB PE=1 SV=1	61	4	1	8.8
A0A7I2V3U2	Nucleophosmin OS=Homo sapiens OX=9606 GN=NPM1 PE=1 SV=1	32	4	4	21.6
Q16778	Histone H2B type 2-E OS=Homo sapiens OX=9606 GN=H2BC21 PE=1 SV=3	35	4	3	13.9
F8VZX2	Poly(rC)-binding protein 2 OS=Homo sapiens OX=9606 GN=PCBP2 PE=1 SV=1	25	4	3	33.8
I6L9E8	Family with sequence similarity 98, member A OS=Homo sapiens OX=9606 GN=FAM98A PE=2 SV=1	10	4	4	55.1
A0A2R8Y6J3	60S ribosomal protein L5 (Fragment) OS=Homo sapiens OX=9606 GN=RPL5 PE=1 SV=1	25	4	4	27
B4DM97	cDNA FLJ55002, highly similar to Alpha-centractin OS=Homo sapiens OX=9606 PE=2 SV=1	21	4	4	38.3
E5RI99	60S ribosomal protein L30 (Fragment) OS=Homo sapiens OX=9606 GN=RPL30 PE=1 SV=1	51	4	4	12.6
P29692	Elongation factor 1-delta OS=Homo sapiens OX=9606 GN=EEF1D PE=1 SV=5	21	4	4	31.1
B4DT94	cDNA FLJ53652, highly similar to Mitochondrial 28S ribosomal protein S27 OS=Homo sapiens OX=9606 PE=2 SV=1	15	4	4	41.3
B4DN87	Serpin H1 OS=Homo sapiens OX=9606 PE=2 SV=1	15	4	4	44.2
B5BUB5	Autoantigen La (Fragment) OS=Homo sapiens OX=9606 GN=SSB PE=2 SV=1	12	4	4	46.8
A0A384N6C7	Epididymis secretory sperm binding protein OS=Homo sapiens OX=9606 PE=2 SV=1	11	4	4	64
Q9P035	Very-long-chain (3R)-3-hydroxyacyl-CoA dehydratase 3 OS=Homo sapiens OX=9606 GN=HACD3 PE=1 SV=2	15	4	4	43.1
P05387	60S acidic ribosomal protein P2 OS=Homo sapiens OX=9606 GN=RPLP2 PE=1 SV=1	50	4	4	11.7
B2RBE0	cDNA, FLJ95462, highly similar to Homo sapiens fatty-acid-Coenzyme A ligase, long-chain 3 (FACL3),mRNA OS=Homo sapiens OX=9606 PE=2 SV=1	8	4	4	80.3
A0A7I2V5Z6	Eukaryotic translation initiation factor 3 subunit E OS=Homo sapiens OX=9606 GN=EIF3E PE=1 SV=1	14	4	4	48.9
A0A6Q8PHH9	glycine--tRNA ligase OS=Homo sapiens OX=9606 GN=GARS1 PE=1 SV=1	7	4	4	79.3
P18754	Regulator of chromosome condensation OS=Homo sapiens OX=9606 GN=RCC1 PE=1 SV=1	16	4	4	44.9
B7Z7P8	Eukaryotic peptide chain release factor subunit 1 OS=Homo sapiens OX=9606 GN=ETF1 PE=1 SV=1	11	4	4	47.4
P00338	L-lactate dehydrogenase A chain OS=Homo sapiens OX=9606 GN=LDHA PE=1 SV=2	14	4	4	36.7
P04075	Fructose-bisphosphate aldolase A OS=Homo sapiens OX=9606 GN=ALDOA PE=1 SV=2	13	4	4	39.4
A0A2R8Y811	40S ribosomal protein S14 (Fragment) OS=Homo sapiens OX=9606 GN=RPS14 PE=1 SV=1	37	4	4	16.1
B7ZKK7	eIF2AK2 protein OS=Homo sapiens OX=9606 GN=EIF2AK2 PE=2 SV=1	8	4	4	61.5
Q12906	Interleukin enhancer-binding factor 3 OS=Homo sapiens OX=9606 GN=ILF3 PE=1 SV=3	7	4	4	95.3
A0A7P0T862	Nicotinamide phosphoribosyltransferase OS=Homo sapiens OX=9606 GN=NAMPT PE=1 SV=1	19	4	4	44.9
Q53GL5	isocitrate dehydrogenase (NADP(+)) (Fragment) OS=Homo sapiens OX=9606 PE=2 SV=1	11	4	4	50.9
F5GYJ8	ubiquitinyl hydrolase 1 OS=Homo sapiens OX=9606 GN=OTUB1 PE=1 SV=1	16	4	4	32.3
P13639	Elongation factor 2 OS=Homo sapiens OX=9606 GN=EEF2 PE=1 SV=4	5	4	4	95.3
P39656	Dolichyl-diphosphooligosaccharide--protein glycosyltransferase 48 kDa subunit OS=Homo sapiens OX=9606 GN=DDOST PE=1 SV=4	10	4	4	50.8
Q53FV0	Prohibitin (Fragment) OS=Homo sapiens OX=9606 PE=2 SV=1	15	4	4	29.8
E9PBS1	Bifunctional phosphoribosylaminoimidazole carboxylase/phosphoribosylaminoimidazole succinocarboxamide synthetase (Fragment) OS=Homo sapiens OX=9606 GN=PAICS PE=1 SV=1	12	4	4	45.6
Q6FG43	Flotillin OS=Homo sapiens OX=9606 GN=FLOT2 PE=2 SV=1	12	4	4	41.7
P27708	CAD protein OS=Homo sapiens OX=9606 GN=CAD PE=1 SV=3	2	4	4	242.8
Q08211	ATP-dependent RNA helicase A OS=Homo sapiens OX=9606 GN=DHX9 PE=1 SV=4	4	4	4	140.9
Q8TBR3	Fusion (Involved in t(1216) in malignant liposarcoma) OS=Homo sapiens OX=9606 GN=FUS PE=2 SV=1	7	4	2	53.4
B5BU25	Splicing factor U2AF subunit OS=Homo sapiens OX=9606 GN=U2AF2 PE=2 SV=1	11	4	4	53.1
Q5H909	Melanoma-associated antigen D2 OS=Homo sapiens OX=9606 GN=MAGED2 PE=1 SV=2	7	4	4	63.1
B3KN06	Coronin OS=Homo sapiens OX=9606 PE=2 SV=1	9	4	4	53.2
Q53G71	Calreticulin variant (Fragment) OS=Homo sapiens OX=9606 PE=2 SV=1	14	4	4	46.9
E9PBF6	Lamin-B1 OS=Homo sapiens OX=9606 GN=LMNB1 PE=1 SV=1	11	4	4	44.6
Q9UBB4	Ataxin-10 OS=Homo sapiens OX=9606 GN=ATXN10 PE=1 SV=1	13	4	4	53.5
Q16629	Serine/arginine-rich splicing factor 7 OS=Homo sapiens OX=9606 GN=SRSF7 PE=1 SV=1	18	4	4	27.4
O43854	EGF-like repeat and discoidin I-like domain-containing protein 3 OS=Homo sapiens OX=9606 GN=EDIL3 PE=1 SV=1	10	4	4	53.7
P51398	28S ribosomal protein S29, mitochondrial OS=Homo sapiens OX=9606 GN=DAP3 PE=1 SV=1	15	4	4	45.5
P31025	Lipocalin-1 OS=Homo sapiens OX=9606 GN=LCN1 PE=1 SV=1	30	4	4	19.2
P62851	40S ribosomal protein S25 OS=Homo sapiens OX=9606 GN=RPS25 PE=1 SV=1	24	4	4	13.7
P06493	Cyclin-dependent kinase 1 OS=Homo sapiens OX=9606 GN=CDK1 PE=1 SV=3	14	4	3	34.1
Q53GY0	Plastin 3 variant (Fragment) OS=Homo sapiens OX=9606 PE=2 SV=1	7	4	4	70.7
Q9Y383	Putative RNA-binding protein Luc7-like 2 OS=Homo sapiens OX=9606 GN=LUC7L2 PE=1 SV=2	11	4	4	46.5
Q6IAX9	SRPR protein OS=Homo sapiens OX=9606 GN=SRPR PE=2 SV=1	7	4	4	69.9
Q149N5	DOCK4 protein OS=Homo sapiens OX=9606 GN=DOCK4 PE=1 SV=1	2	4	4	229.9
P62316	Small nuclear ribonucleoprotein Sm D2 OS=Homo sapiens OX=9606 GN=SNRPD2 PE=1 SV=1	40	4	4	13.5
Q9NR30	Nucleolar RNA helicase 2 OS=Homo sapiens OX=9606 GN=DDX21 PE=1 SV=5	5	4	4	87.3
Q562L9	Actin-like protein (Fragment) OS=Homo sapiens OX=9606 GN=ACT PE=4 SV=1	53	3	1	11.5
Q562L6	Actin-like protein (Fragment) OS=Homo sapiens OX=9606 GN=ACT PE=4 SV=1	57	3	1	11.5
Q6UW46	DDRGK domain-containing protein 1 OS=Homo sapiens OX=9606 GN=UNQ2523 PE=2 SV=1	9	3	1	35.9
P62979	Ubiquitin-40S ribosomal protein S27a OS=Homo sapiens OX=9606 GN=RPS27A PE=1 SV=2	30	3	3	18
Q9UMR2	ATP-dependent RNA helicase DDX19B OS=Homo sapiens OX=9606 GN=DDX19B PE=1 SV=1	10	3	3	53.9
Q9BQ67	Glutamate-rich WD repeat-containing protein 1 OS=Homo sapiens OX=9606 GN=GRWD1 PE=1 SV=1	9	3	3	49.4
Q2VIK8	RcNSEP1 (Fragment) OS=Homo sapiens OX=9606 PE=4 SV=1	22	3	1	35.4
P62829	60S ribosomal protein L23 OS=Homo sapiens OX=9606 GN=RPL23 PE=1 SV=1	31	3	3	14.9
D3DQ69	SERPINE1 mRNA binding protein 1, isoform CRA_c OS=Homo sapiens OX=9606 GN=SERBP1 PE=4 SV=1	10	3	3	49.1
Q96QV6	Histone H2A type 1-A OS=Homo sapiens OX=9606 GN=H2AC1 PE=1 SV=3	30	3	1	14.2
B0QY90	Eukaryotic translation initiation factor 3 subunit L OS=Homo sapiens OX=9606 GN=EIF3L PE=1 SV=1	8	3	3	55.1
O75683	Surfeit locus protein 6 OS=Homo sapiens OX=9606 GN=SURF6 PE=1 SV=3	18	3	3	41.4
Q16777	Histone H2A type 2-C OS=Homo sapiens OX=9606 GN=H2AC20 PE=1 SV=4	27	3	1	14
A8MXP9	Matrin-3 OS=Homo sapiens OX=9606 GN=MATR3 PE=1 SV=1	7	3	3	99.9
Q562L3	Actin-like protein (Fragment) OS=Homo sapiens OX=9606 GN=ACT PE=4 SV=1	57	3	1	11.5
H0Y449	Y-box-binding protein 1 (Fragment) OS=Homo sapiens OX=9606 GN=YBX1 PE=1 SV=1	19	3	1	42
Q9NZR1	Tropomodulin-2 OS=Homo sapiens OX=9606 GN=TMOD2 PE=1 SV=1	17	3	3	39.6
A8K9U0	cDNA FLJ78260, highly similar to Homo sapiens RNA binding motif protein 4, mRNA OS=Homo sapiens OX=9606 PE=2 SV=1	14	3	3	40.3
Q8NF37	Lysophosphatidylcholine acyltransferase 1 OS=Homo sapiens OX=9606 GN=LPCAT1 PE=1 SV=2	7	3	3	59.1
P25311	Zinc-alpha-2-glycoprotein OS=Homo sapiens OX=9606 GN=AZGP1 PE=1 SV=2	14	3	3	34.2
P36873	Serine/threonine-protein phosphatase PP1-gamma catalytic subunit OS=Homo sapiens OX=9606 GN=PPP1CC PE=1 SV=1	11	3	3	37
P08865	40S ribosomal protein SA OS=Homo sapiens OX=9606 GN=RPSA PE=1 SV=4	14	3	3	32.8
A0A2Z6ATB6	Drebrin A OS=Homo sapiens OX=9606 GN=DBN1 PE=2 SV=1	8	3	3	76.3
B4DEX8	S-adenosylmethionine synthase OS=Homo sapiens OX=9606 GN=MAT2A PE=2 SV=1	13	3	3	39.7
P36957	Dihydrolipoyllysine-residue succinyltransferase component of 2-oxoglutarate dehydrogenase complex, mitochondrial OS=Homo sapiens OX=9606 GN=DLST PE=1 SV=4	7	3	3	48.7
A0A140T9R1	Flotillin (Fragment) OS=Homo sapiens OX=9606 GN=FLOT1 PE=1 SV=1	14	3	3	39.8
A0A0A0MT01	Gelsolin OS=Homo sapiens OX=9606 GN=GSN PE=1 SV=1	5	3	3	84.7
O00232	26S proteasome non-ATPase regulatory subunit 12 OS=Homo sapiens OX=9606 GN=PSMD12 PE=1 SV=3	8	3	3	52.9
Q16850	Lanosterol 14-alpha demethylase OS=Homo sapiens OX=9606 GN=CYP51A1 PE=1 SV=4	7	3	3	57.2
P30837	Aldehyde dehydrogenase X, mitochondrial OS=Homo sapiens OX=9606 GN=ALDH1B1 PE=1 SV=4	9	3	3	57.2
P62241	40S ribosomal protein S8 OS=Homo sapiens OX=9606 GN=RPS8 PE=1 SV=2	15	3	3	24.2
Q53GN6	26S proteasome non-ATPase regulatory subunit 13 (Fragment) OS=Homo sapiens OX=9606 PE=2 SV=1	8	3	3	42.9
Q8IZP2	Putative protein FAM10A4 OS=Homo sapiens OX=9606 GN=ST13P4 PE=5 SV=1	15	3	3	27.4
A0A804HK65	Peroxisomal multifunctional enzyme type 2 OS=Homo sapiens OX=9606 GN=HSD17B4 PE=1 SV=1	7	3	3	77.2
M0R210	40S ribosomal protein S16 OS=Homo sapiens OX=9606 GN=RPS16 PE=1 SV=1	22	3	3	14.4
B4DLV7	Rab GDP dissociation inhibitor OS=Homo sapiens OX=9606 PE=2 SV=1	7	3	3	51.1
Q9Y4P3	Transducin beta-like protein 2 OS=Homo sapiens OX=9606 GN=TBL2 PE=1 SV=1	7	3	3	49.8
Q59H77	T-complex protein 1 subunit gamma (Fragment) OS=Homo sapiens OX=9606 PE=2 SV=1	6	3	3	63.5
A0A5C2GC48	IGH + IGL c24_light_IGKV2D-29_IGKJ4 (Fragment) OS=Homo sapiens OX=9606 PE=2 SV=1	38	3	1	12.3
O43615	Mitochondrial import inner membrane translocase subunit TIM44 OS=Homo sapiens OX=9606 GN=TIMM44 PE=1 SV=2	8	3	3	51.3
Q15181	Inorganic pyrophosphatase OS=Homo sapiens OX=9606 GN=PPA1 PE=1 SV=2	16	3	3	32.6
Q53GG3	Sorting nexin-2 (Fragment) OS=Homo sapiens OX=9606 PE=2 SV=1	8	3	3	58.4
A8K7H3	40S ribosomal protein S15a OS=Homo sapiens OX=9606 PE=2 SV=1	25	3	3	14.8
H0YB86	Polyadenylate-binding protein 1 (Fragment) OS=Homo sapiens OX=9606 GN=PABPC1 PE=1 SV=1	16	3	3	18.1
Q53GR7	Solute carrier family 25, member 13 (Citrin) variant (Fragment) OS=Homo sapiens OX=9606 PE=2 SV=1	5	3	3	74.1
A0A5C2FZQ2	IGL c2402_light_IGKV2-28_IGKJ4 (Fragment) OS=Homo sapiens OX=9606 PE=2 SV=1	38	3	1	12
J3QR68	Haptoglobin (Fragment) OS=Homo sapiens OX=9606 GN=HP PE=1 SV=1	7	3	3	45
G5E972	Lamina-associated polypeptide 2, isoforms beta/gamma OS=Homo sapiens OX=9606 GN=TMPO PE=1 SV=1	13	3	3	46.3
Q5JWE9	Guanine nucleotide-binding protein G(s) subunit alpha isoforms short OS=Homo sapiens OX=9606 GN=GNAS PE=1 SV=3	3	3	3	109.5
C9JXA5	Guanine nucleotide-binding protein G(I)/G(S)/G(T) subunit beta-2 (Fragment) OS=Homo sapiens OX=9606 GN=GNB2 PE=1 SV=1	13	3	3	27.5
Q96IJ6	Mannose-1-phosphate guanyltransferase alpha OS=Homo sapiens OX=9606 GN=GMPPA PE=1 SV=1	9	3	3	46.3
Q53FN7	BZW1 protein variant (Fragment) OS=Homo sapiens OX=9606 PE=2 SV=1	11	3	3	48.6
P47755	F-actin-capping protein subunit alpha-2 OS=Homo sapiens OX=9606 GN=CAPZA2 PE=1 SV=3	12	3	2	32.9
P14923	Junction plakoglobin OS=Homo sapiens OX=9606 GN=JUP PE=1 SV=3	6	3	3	81.7
O00425	Insulin-like growth factor 2 mRNA-binding protein 3 OS=Homo sapiens OX=9606 GN=IGF2BP3 PE=1 SV=2	6	3	2	63.7
F5GZS6	4F2 cell-surface antigen heavy chain OS=Homo sapiens OX=9606 GN=SLC3A2 PE=1 SV=1	6	3	3	64.8
P62277	40S ribosomal protein S13 OS=Homo sapiens OX=9606 GN=RPS13 PE=1 SV=2	21	3	3	17.2
A0A1B0GTG2	Alpha-aminoadipic semialdehyde dehydrogenase OS=Homo sapiens OX=9606 GN=ALDH7A1 PE=1 SV=1	7	3	3	58.1
O75477	Erlin-1 OS=Homo sapiens OX=9606 GN=ERLIN1 PE=1 SV=2	10	3	2	39.1
Q9Y295	Developmentally-regulated GTP-binding protein 1 OS=Homo sapiens OX=9606 GN=DRG1 PE=1 SV=1	10	3	3	40.5
P11172	Uridine 5'-monophosphate synthase OS=Homo sapiens OX=9606 GN=UMPS PE=1 SV=1	7	3	3	52.2
P62269	40S ribosomal protein S18 OS=Homo sapiens OX=9606 GN=RPS18 PE=1 SV=3	18	3	3	17.7
A0A8I5QKX1	cytochrome-b5 reductase OS=Homo sapiens OX=9606 GN=CYB5R3 PE=1 SV=1	13	3	3	31.3
P39019	40S ribosomal protein S19 OS=Homo sapiens OX=9606 GN=RPS19 PE=1 SV=2	21	3	3	16.1
G8JLB3	Pseudouridylate synthase 1 homolog (Fragment) OS=Homo sapiens OX=9606 GN=PUS1 PE=1 SV=1	8	3	3	42.9
Q9H9A6	Leucine-rich repeat-containing protein 40 OS=Homo sapiens OX=9606 GN=LRRC40 PE=1 SV=1	5	3	3	68.2
A0A8I5KW59	Endoplasmic reticulum resident protein 44 OS=Homo sapiens OX=9606 GN=ERP44 PE=1 SV=1	8	3	3	44.1
Q92621	Nuclear pore complex protein Nup205 OS=Homo sapiens OX=9606 GN=NUP205 PE=1 SV=3	2	3	3	227.8
P26373	60S ribosomal protein L13 OS=Homo sapiens OX=9606 GN=RPL13 PE=1 SV=4	16	3	3	24.2
E7ERF2	T-complex protein 1 subunit alpha OS=Homo sapiens OX=9606 GN=TCP1 PE=1 SV=1	9	3	3	46.9
Q16658	Fascin OS=Homo sapiens OX=9606 GN=FSCN1 PE=1 SV=3	6	3	3	54.5
A0A7I2V4F0	ATP-dependent RNA helicase DDX1 OS=Homo sapiens OX=9606 GN=DDX1 PE=1 SV=1	4	3	3	81.7
B2R7V4	cDNA, FLJ93619, highly similar to Homo sapiens PRP4 pre-mRNA processing factor 4 homolog (yeast) (PRPF4), mRNA OS=Homo sapiens OX=9606 PE=2 SV=1	7	3	3	58.4
B4DY96	cDNA FLJ55769, highly similar to Trifunctional enzyme subunit beta, mitochondrial OS=Homo sapiens OX=9606 PE=2 SV=1	6	3	3	50.6
Q15645	Pachytene checkpoint protein 2 homolog OS=Homo sapiens OX=9606 GN=TRIP13 PE=1 SV=2	8	3	3	48.5
P04844	Dolichyl-diphosphooligosaccharide--protein glycosyltransferase subunit 2 OS=Homo sapiens OX=9606 GN=RPN2 PE=1 SV=3	6	3	3	69.2
A0A024R5G4	Nuclear mitotic apparatus protein 1, isoform CRA_c (Fragment) OS=Homo sapiens OX=9606 GN=NUMA1 PE=4 SV=1	2	3	3	174.4
P00966	Argininosuccinate synthase OS=Homo sapiens OX=9606 GN=ASS1 PE=1 SV=2	7	3	3	46.5
Q15293	Reticulocalbin-1 OS=Homo sapiens OX=9606 GN=RCN1 PE=1 SV=1	9	3	3	38.9
Q96EY7	Pentatricopeptide repeat domain-containing protein 3, mitochondrial OS=Homo sapiens OX=9606 GN=PTCD3 PE=1 SV=3	5	3	3	78.5
E4W6B6	60S ribosomal protein L27 (Fragment) OS=Homo sapiens OX=9606 GN=RPL27 PE=2 SV=1	22	3	3	14.2
P54886	Delta-1-pyrroline-5-carboxylate synthase OS=Homo sapiens OX=9606 GN=ALDH18A1 PE=1 SV=2	4	3	3	87.2
O94776	Metastasis-associated protein MTA2 OS=Homo sapiens OX=9606 GN=MTA2 PE=1 SV=1	4	3	3	75
B7Z6Z4	Myosin light polypeptide 6 OS=Homo sapiens OX=9606 GN=MYL6 PE=1 SV=1	10	3	3	26.7
P05386	60S acidic ribosomal protein P1 OS=Homo sapiens OX=9606 GN=RPLP1 PE=1 SV=1	52	2	2	11.5
Q562Z4	Actin-like protein (Fragment) OS=Homo sapiens OX=9606 GN=ACT PE=4 SV=1	47	2	1	11.5
P49915	GMP synthase [glutamine-hydrolyzing] OS=Homo sapiens OX=9606 GN=GMPS PE=1 SV=1	5	2	2	76.7
F5H793	L-lactate dehydrogenase B chain (Fragment) OS=Homo sapiens OX=9606 GN=LDHB PE=1 SV=1	29	2	2	10.8
Q04837	Single-stranded DNA-binding protein, mitochondrial OS=Homo sapiens OX=9606 GN=SSBP1 PE=1 SV=1	22	2	2	17.2
A0A890VXV0	Light chain variable region (Fragment) OS=Homo sapiens OX=9606 PE=2 SV=1	14	2	1	12.4
A0A5C2GK16	IG c1122_light_IGKV2-28_IGKJ2 (Fragment) OS=Homo sapiens OX=9606 PE=2 SV=1	34	2	1	12.1
H0YJG7	Activator of 90 kDa heat shock protein ATPase homolog 1 (Fragment) OS=Homo sapiens OX=9606 GN=AHSA1 PE=1 SV=1	16	2	2	23.8
H0YDT6	Eukaryotic translation initiation factor 3 subunit F OS=Homo sapiens OX=9606 GN=EIF3F PE=1 SV=2	8	2	2	37.7
P62753	40S ribosomal protein S6 OS=Homo sapiens OX=9606 GN=RPS6 PE=1 SV=1	9	2	2	28.7
A0A7S5EUY5	IGH c347_heavy_IGHV1-18_IGHD3-10_IGHJ4 (Fragment) OS=Homo sapiens OX=9606 PE=2 SV=1	25	2	2	14.1
Q14257	Reticulocalbin-2 OS=Homo sapiens OX=9606 GN=RCN2 PE=1 SV=1	11	2	2	36.9
Q96I99	Succinate--CoA ligase [GDP-forming] subunit beta, mitochondrial OS=Homo sapiens OX=9606 GN=SUCLG2 PE=1 SV=2	6	2	2	46.5
A0A7I2YQG2	Ribosomal protein L19 OS=Homo sapiens OX=9606 GN=RPL19 PE=1 SV=1	12	2	2	25.7
O15371	Eukaryotic translation initiation factor 3 subunit D OS=Homo sapiens OX=9606 GN=EIF3D PE=1 SV=1	4	2	2	63.9
P12273	Prolactin-inducible protein OS=Homo sapiens OX=9606 GN=PIP PE=1 SV=1	18	2	2	16.6
Q9NTK5	Obg-like ATPase 1 OS=Homo sapiens OX=9606 GN=OLA1 PE=1 SV=2	7	2	2	44.7
A8K5K5	Eukaryotic translation initiation factor 3 subunit G OS=Homo sapiens OX=9606 GN=EIF3G PE=2 SV=1	9	2	2	35.6
B4DRH6	enoyl-CoA hydratase OS=Homo sapiens OX=9606 PE=2 SV=1	4	2	2	78.3
B4DQ49	cDNA FLJ54374, highly similar to Homo sapiens keratin 78 (KRT78), mRNA OS=Homo sapiens OX=9606 PE=2 SV=1	8	2	2	31.4
P81605	Dermcidin OS=Homo sapiens OX=9606 GN=DCD PE=1 SV=2	23	2	2	11.3
P08758	Annexin A5 OS=Homo sapiens OX=9606 GN=ANXA5 PE=1 SV=2	8	2	2	35.9
B4DI06	2',3'-cyclic-nucleotide 3'-phosphodiesterase OS=Homo sapiens OX=9606 PE=2 SV=1	11	2	2	32.9
P58107	Epiplakin OS=Homo sapiens OX=9606 GN=EPPK1 PE=1 SV=3	4	2	2	555.3
Q96IR1	RPS4X protein (Fragment) OS=Homo sapiens OX=9606 GN=RPS4X PE=2 SV=2	11	2	2	27.2
Q53HB3	Proteasome 26S ATPase subunit 1 variant (Fragment) OS=Homo sapiens OX=9606 PE=1 SV=1	7	2	2	49.2
P21333	Filamin-A OS=Homo sapiens OX=9606 GN=FLNA PE=1 SV=4	1	2	2	280.6
P17980	26S proteasome regulatory subunit 6A OS=Homo sapiens OX=9606 GN=PSMC3 PE=1 SV=3	6	2	2	49.2
B4DKS0	Monocarboxylate transporter 1 OS=Homo sapiens OX=9606 PE=2 SV=1	8	2	2	51.8
Q5SWC8	Heterochromatin protein 1-binding protein 3 (Fragment) OS=Homo sapiens OX=9606 GN=HP1BP3 PE=1 SV=1	8	2	2	31.5
O75367	Core histone macro-H2A.1 OS=Homo sapiens OX=9606 GN=MACROH2A1 PE=1 SV=5	8	2	2	39.2
B2R8G6	peptidylprolyl isomerase OS=Homo sapiens OX=9606 PE=2 SV=1	8	2	2	38.5
Q562R0	Actin-like protein (Fragment) OS=Homo sapiens OX=9606 GN=ACT PE=4 SV=1	28	2	1	11.5
B4DRA0	cDNA FLJ58459, highly similar to RNA-binding region-containing protein 2 OS=Homo sapiens OX=9606 PE=2 SV=1	5	2	2	56.4
A0A0C4DGH5	Cullin-associated NEDD8-dissociated protein 1 (Fragment) OS=Homo sapiens OX=9606 GN=CAND1 PE=1 SV=1	3	2	2	85.4
A0A024R5M3	Cortactin, isoform CRA_c OS=Homo sapiens OX=9606 GN=CTTN PE=4 SV=1	5	2	2	57.4
P62266	40S ribosomal protein S23 OS=Homo sapiens OX=9606 GN=RPS23 PE=1 SV=3	15	2	2	15.8
F8VV59	Nucleosome assembly protein 1-like 1 OS=Homo sapiens OX=9606 GN=NAP1L1 PE=1 SV=1	7	2	2	38
A0A291FIZ5	NADH-ubiquinone oxidoreductase 75 kDa subunit, mitochondrial OS=Homo sapiens OX=9606 PE=3 SV=1	5	2	2	81
H0YDE4	Protein arginine N-methyltransferase 1 (Fragment) OS=Homo sapiens OX=9606 GN=PRMT1 PE=1 SV=1	10	2	2	27
Q4ZG77	Uncharacterized protein PSMD14 (Fragment) OS=Homo sapiens OX=9606 GN=PSMD14 PE=4 SV=1	31	2	2	16.5
B3KT18	Glutamate dehydrogenase OS=Homo sapiens OX=9606 PE=2 SV=1	4	2	2	55.9
Q96P16	Regulation of nuclear pre-mRNA domain-containing protein 1A OS=Homo sapiens OX=9606 GN=RPRD1A PE=1 SV=1	8	2	2	35.7
P05198	Eukaryotic translation initiation factor 2 subunit 1 OS=Homo sapiens OX=9606 GN=EIF2S1 PE=1 SV=3	6	2	2	36.1
O96008	Mitochondrial import receptor subunit TOM40 homolog OS=Homo sapiens OX=9606 GN=TOMM40 PE=1 SV=1	8	2	2	37.9
Q53FS4	Lectin, mannose-binding, 1 variant (Fragment) OS=Homo sapiens OX=9606 PE=2 SV=1	6	2	2	57.5
P51571	Translocon-associated protein subunit delta OS=Homo sapiens OX=9606 GN=SSR4 PE=1 SV=1	14	2	2	19
Q01105	Protein SET OS=Homo sapiens OX=9606 GN=SET PE=1 SV=3	7	2	2	33.5
C9JHK9	ATP-binding cassette sub-family F member 2 (Fragment) OS=Homo sapiens OX=9606 GN=ABCF2 PE=1 SV=1	10	2	2	26.9
Q6FHF5	Proliferating cell nuclear antigen (Fragment) OS=Homo sapiens OX=9606 GN=PCNA PE=2 SV=1	10	2	2	28.7
Q8TAS0	ATP synthase subunit gamma (Fragment) OS=Homo sapiens OX=9606 PE=2 SV=1	8	2	2	32.2
A0A024QZR3	Protein pelota homolog OS=Homo sapiens OX=9606 GN=hCG_2002731 PE=3 SV=1	6	2	2	43.4
O95831	Apoptosis-inducing factor 1, mitochondrial OS=Homo sapiens OX=9606 GN=AIFM1 PE=1 SV=1	3	2	2	66.9
H0YHX9	Nascent polypeptide-associated complex subunit alpha OS=Homo sapiens OX=9606 GN=NACA PE=1 SV=2	11	2	2	25.3
Q53FB6	Mitochondrial aldehyde dehydrogenase 2 variant (Fragment) OS=Homo sapiens OX=9606 PE=2 SV=1	5	2	2	56.3
Q02413	Desmoglein-1 OS=Homo sapiens OX=9606 GN=DSG1 PE=1 SV=2	3	2	2	113.7
P69905	Hemoglobin subunit alpha OS=Homo sapiens OX=9606 GN=HBA2 PE=1 SV=2	18	2	2	15.2
Q9NRN7	L-aminoadipate-semialdehyde dehydrogenase-phosphopantetheinyl transferase OS=Homo sapiens OX=9606 GN=AASDHPPT PE=1 SV=2	6	2	2	35.8
B2RA56	Nicalin OS=Homo sapiens OX=9606 PE=2 SV=1	5	2	2	61.7
B2R7T8	F-actin-capping protein subunit beta OS=Homo sapiens OX=9606 PE=2 SV=1	9	2	2	30.6
P06702	Protein S100-A9 OS=Homo sapiens OX=9606 GN=S100A9 PE=1 SV=1	25	2	2	13.2
Q9NRG9	Aladin OS=Homo sapiens OX=9606 GN=AAAS PE=1 SV=1	4	2	2	59.5
Q9BY74	60S ribosomal protein L7a (Fragment) OS=Homo sapiens OX=9606 GN=RP-L7a PE=2 SV=1	10	2	2	15.6
Q9H2R7	Nuclear migration protein nudC OS=Homo sapiens OX=9606 GN=NPD011 PE=2 SV=1	11	2	2	24.3
H0YN88	40S ribosomal protein S17 OS=Homo sapiens OX=9606 GN=RPS17 PE=1 SV=1	16	2	2	15.9
A0A024R3R5	Delta(14)-sterol reductase LBR OS=Homo sapiens OX=9606 GN=LBR PE=3 SV=1	6	2	2	70.7
Q15050	Ribosome biogenesis regulatory protein homolog OS=Homo sapiens OX=9606 GN=RRS1 PE=1 SV=2	7	2	2	41.2
A0A7I2YQF8	Eukaryotic translation initiation factor 3 subunit I OS=Homo sapiens OX=9606 GN=EIF3I PE=1 SV=1	6	2	2	40.5
B9A041	Malate dehydrogenase, cytoplasmic OS=Homo sapiens OX=9606 GN=MDH1 PE=1 SV=1	13	2	2	23
P46060	Ran GTPase-activating protein 1 OS=Homo sapiens OX=9606 GN=RANGAP1 PE=1 SV=1	4	2	2	63.5
B4DI38	Adenylyl cyclase-associated protein 1 OS=Homo sapiens OX=9606 PE=2 SV=1	7	2	2	49
E9PFZ2	Ceruloplasmin OS=Homo sapiens OX=9606 GN=CP PE=1 SV=1	2	2	2	108.8
A8K6Y1	cDNA FLJ75526, highly similar to Homo sapiens proliferation-associated 2G4, 38kDa (PA2G4), mRNA (Fragment) OS=Homo sapiens OX=9606 PE=2 SV=1	7	2	2	40.9
P31689	DnaJ homolog subfamily A member 1 OS=Homo sapiens OX=9606 GN=DNAJA1 PE=1 SV=2	7	2	2	44.8
Q68D16	[tau protein] kinase (Fragment) OS=Homo sapiens OX=9606 GN=DKFZp686D0638 PE=2 SV=1	8	2	2	43.5
B5BU01	Eukaryotic translation initiation factor 2 beta OS=Homo sapiens OX=9606 GN=EIF2S2 PE=2 SV=1	6	2	2	38.3
Q9BVI4	Nucleolar complex protein 4 homolog OS=Homo sapiens OX=9606 GN=NOC4L PE=1 SV=1	6	2	2	58.4
Q14166	Tubulin--tyrosine ligase-like protein 12 OS=Homo sapiens OX=9606 GN=TTLL12 PE=1 SV=2	3	2	2	74.4
Q6DN03	Putative histone H2B type 2-C OS=Homo sapiens OX=9606 GN=H2BC20P PE=5 SV=3	12	2	1	21.5
Q9Y277	Voltage-dependent anion-selective channel protein 3 OS=Homo sapiens OX=9606 GN=VDAC3 PE=1 SV=1	10	2	1	30.6
Q9UBU9	Nuclear RNA export factor 1 OS=Homo sapiens OX=9606 GN=NXF1 PE=1 SV=1	4	2	2	70.1
P63104	14-3-3 protein zeta/delta OS=Homo sapiens OX=9606 GN=YWHAZ PE=1 SV=1	8	2	1	27.7
B4DVQ5	Eukaryotic translation initiation factor 3 subunit C OS=Homo sapiens OX=9606 GN=EIF3C PE=2 SV=1	2	2	2	103.6
Q86YZ3	Hornerin OS=Homo sapiens OX=9606 GN=HRNR PE=1 SV=2	4	2	2	282.2
Q7Z2W4	Zinc finger CCCH-type antiviral protein 1 OS=Homo sapiens OX=9606 GN=ZC3HAV1 PE=1 SV=3	3	2	2	101.4
C9J634	Pyruvate dehydrogenase E1 component subunit beta OS=Homo sapiens OX=9606 GN=PDHB PE=1 SV=1	6	2	2	38.4
A0A0K0K1L3	Epididymis secretory protein Li 307 (Fragment) OS=Homo sapiens OX=9606 GN=HEL-S-307 PE=2 SV=1	6	2	2	40.9
P46783	40S ribosomal protein S10 OS=Homo sapiens OX=9606 GN=RPS10 PE=1 SV=1	14	2	2	18.9
Q597H1	Protein NDRG1 OS=Homo sapiens OX=9606 GN=TRG14 PE=2 SV=1	8	2	2	42.8
B4DH82	cDNA FLJ54437, highly similar to RRP5 protein homolog (Fragment) OS=Homo sapiens OX=9606 PE=2 SV=1	2	2	2	143.1
Q9Y512	Sorting and assembly machinery component 50 homolog OS=Homo sapiens OX=9606 GN=SAMM50 PE=1 SV=3	5	2	2	51.9
P15531	Nucleoside diphosphate kinase A OS=Homo sapiens OX=9606 GN=NME1 PE=1 SV=1	19	2	2	17.1
A8MXL6	Protein SEC13 homolog OS=Homo sapiens OX=9606 GN=SEC13 PE=1 SV=1	8	2	2	31.6
Q71V99	Peptidyl-prolyl cis-trans isomerase OS=Homo sapiens OX=9606 PE=2 SV=1	10	2	2	18
Q53GE3	Pyruvate dehydrogenase E1 component subunit alpha (Fragment) OS=Homo sapiens OX=9606 PE=2 SV=1	6	2	2	43.2
B5MCF9	Pescadillo homolog OS=Homo sapiens OX=9606 GN=PES1 PE=1 SV=1	3	2	2	66
Q4W4Y1	Dopamine receptor interacting protein 4 OS=Homo sapiens OX=9606 GN=DRIP4 PE=2 SV=1	3	2	2	96
H0Y8X0	Protein DEK OS=Homo sapiens OX=9606 GN=DEK PE=1 SV=2	7	2	2	32.7
O95470	Sphingosine-1-phosphate lyase 1 OS=Homo sapiens OX=9606 GN=SGPL1 PE=1 SV=3	4	2	2	63.5
P50914	60S ribosomal protein L14 OS=Homo sapiens OX=9606 GN=RPL14 PE=1 SV=4	11	2	2	23.4
B7ZAF6	Succinate--CoA ligase [ADP-forming] subunit beta, mitochondrial OS=Homo sapiens OX=9606 GN=SUCLA2 PE=2 SV=1	5	2	2	43.8
Q13601	KRR1 small subunit processome component homolog OS=Homo sapiens OX=9606 GN=KRR1 PE=1 SV=4	6	2	2	43.6
A0A7I2V5W9	Polyadenylate-binding protein (Fragment) OS=Homo sapiens OX=9606 GN=PABPC4 PE=1 SV=1	4	2	2	65.6
Q8WVY7	Ubiquitin-like domain-containing CTD phosphatase 1 OS=Homo sapiens OX=9606 GN=UBLCP1 PE=1 SV=2	6	2	2	36.8
A0A0J9YYH3	Glucose-6-phosphate isomerase (Fragment) OS=Homo sapiens OX=9606 GN=GPI PE=1 SV=1	6	2	2	32
B4DFL1	Dihydrolipoyl dehydrogenase OS=Homo sapiens OX=9606 PE=2 SV=1	5	2	2	48.9
B4DNL5	Protein disulfide-isomerase OS=Homo sapiens OX=9606 PE=2 SV=1	3	2	2	55.3
Q7L0Y3	tRNA methyltransferase 10 homolog C OS=Homo sapiens OX=9606 GN=TRMT10C PE=1 SV=2	6	2	2	47.3
P49207	60S ribosomal protein L34 OS=Homo sapiens OX=9606 GN=RPL34 PE=1 SV=3	15	2	2	13.3
Q5TCU3	Tropomyosin beta chain OS=Homo sapiens OX=9606 GN=TPM2 PE=1 SV=1	8	2	1	32.8
Q08945	FACT complex subunit SSRP1 OS=Homo sapiens OX=9606 GN=SSRP1 PE=1 SV=1	3	2	2	81
P19623	Spermidine synthase OS=Homo sapiens OX=9606 GN=SRM PE=1 SV=1	7	2	2	33.8
Q96GI1	TCPE protein (Fragment) OS=Homo sapiens OX=9606 PE=2 SV=1	5	2	1	43
Q9BQA1	Methylosome protein 50 OS=Homo sapiens OX=9606 GN=WDR77 PE=1 SV=1	9	2	2	36.7
P61026	Ras-related protein Rab-10 OS=Homo sapiens OX=9606 GN=RAB10 PE=1 SV=1	11	2	2	22.5
J3QRU1	Tyrosine-protein kinase OS=Homo sapiens OX=9606 GN=YES1 PE=1 SV=1	3	2	1	61.3
A0A024R408	Arp2/3 complex 34 kDa subunit OS=Homo sapiens OX=9606 GN=ARPC2 PE=3 SV=1	11	2	2	21.7
Q9H7B2	Ribosome production factor 2 homolog OS=Homo sapiens OX=9606 GN=RPF2 PE=1 SV=2	7	2	2	35.6
B4DM21	cDNA FLJ58021, highly similar to Fragile X mental retardation syndrome-related protein 1 OS=Homo sapiens OX=9606 PE=2 SV=1	5	2	2	55.1
B4DMZ0	Tyrosine-protein kinase OS=Homo sapiens OX=9606 PE=2 SV=1	6	2	2	42.1
P78527	DNA-dependent protein kinase catalytic subunit OS=Homo sapiens OX=9606 GN=PRKDC PE=1 SV=3	1	2	2	468.8
B7Z2Z1	cDNA FLJ59523, highly similar to Scaffold attachment factor B OS=Homo sapiens OX=9606 PE=2 SV=1	3	2	2	91
B4DT57	cDNA FLJ61383, highly similar to Serine/threonine-protein kinase 24 OS=Homo sapiens OX=9606 PE=2 SV=1	4	2	2	50
B2R4P2	cDNA, FLJ92164, highly similar to Homo sapiens peroxiredoxin 1 (PRDX1), mRNA OS=Homo sapiens OX=9606 PE=2 SV=1	9	2	2	22.2
D6RAX7	COP9 signalosome complex subunit 4 OS=Homo sapiens OX=9606 GN=COPS4 PE=1 SV=1	6	2	2	47.7
Q5JPH6	Probable glutamate--tRNA ligase, mitochondrial OS=Homo sapiens OX=9606 GN=EARS2 PE=1 SV=2	3	2	2	58.7
G9K389	YWHAE/FAM22B fusion protein (Fragment) OS=Homo sapiens OX=9606 GN=YWHAE/FAM22B fusion PE=1 SV=1	5	2	1	41.3
A0A1W2PQU7	Glial fibrillary acidic protein (Fragment) OS=Homo sapiens OX=9606 GN=GFAP PE=1 SV=1	31	2	2	3.4
P68431	Histone H3.1 OS=Homo sapiens OX=9606 GN=H3C12 PE=1 SV=2	24	1	1	15.4
Q71DI3	Histone H3.2 OS=Homo sapiens OX=9606 GN=H3C13 PE=1 SV=3	24	1	1	15.4
Q9NZT1	Calmodulin-like protein 5 OS=Homo sapiens OX=9606 GN=CALML5 PE=1 SV=2	16	1	1	15.9
A0A5C2GFE9	IG c844_heavy_IGHV1-69_IGHD3-10_IGHJ6 (Fragment) OS=Homo sapiens OX=9606 PE=2 SV=1	20	1	1	13.3
P62314	Small nuclear ribonucleoprotein Sm D1 OS=Homo sapiens OX=9606 GN=SNRPD1 PE=1 SV=1	17	1	1	13.3
P84243	Histone H3.3 OS=Homo sapiens OX=9606 GN=H3-3B PE=1 SV=2	24	1	1	15.3
Q9Y3U8	60S ribosomal protein L36 OS=Homo sapiens OX=9606 GN=RPL36 PE=1 SV=3	10	1	1	12.2
A0A5C2G3F4	IGL c2475_light_IGKV1D-39_IGKJ4 (Fragment) OS=Homo sapiens OX=9606 PE=2 SV=1	17	1	1	11.3
Q16836	Hydroxyacyl-coenzyme A dehydrogenase, mitochondrial OS=Homo sapiens OX=9606 GN=HADH PE=1 SV=3	10	1	1	34.3
B4DXS4	isocitrate dehydrogenase (NADP(+)) OS=Homo sapiens OX=9606 PE=2 SV=1	6	1	1	26.7
Q59GA1	Splicing factor, arginine/serine-rich 10 (Transformer 2 homolog, Drosophila) variant (Fragment) OS=Homo sapiens OX=9606 PE=2 SV=1	6	1	1	32.3
A0A5C2GJU6	IG c473_heavy_IGHV3-7_IGHD5-12_IGHJ3 (Fragment) OS=Homo sapiens OX=9606 PE=2 SV=1	13	1	1	13.6
A0A024RAJ7	Ribosome-releasing factor 2, mitochondrial OS=Homo sapiens OX=9606 GN=GFM2 PE=3 SV=1	2	1	1	81.1
B4DSL0	RNA 3'-terminal-phosphate cyclase (ATP) OS=Homo sapiens OX=9606 PE=2 SV=1	9	1	1	16.9
K7ER16	Phenylalanine--tRNA ligase alpha subunit OS=Homo sapiens OX=9606 GN=FARSA PE=1 SV=1	6	1	1	26
A0A0M3HER2	Centromere protein V OS=Homo sapiens OX=9606 GN=CENPV PE=1 SV=1	12	1	1	18.8
Q6PJJ2	RRP1 protein (Fragment) OS=Homo sapiens OX=9606 GN=RRP1 PE=2 SV=2	3	1	1	52.7
E9PMI6	Methylosome subunit pICln OS=Homo sapiens OX=9606 GN=CLNS1A PE=1 SV=1	8	1	1	18.2
G3V0I5	NADH dehydrogenase [ubiquinone] flavoprotein 1, mitochondrial OS=Homo sapiens OX=9606 GN=NDUFV1 PE=1 SV=1	3	1	1	50
P30050	60S ribosomal protein L12 OS=Homo sapiens OX=9606 GN=RPL12 PE=1 SV=1	9	1	1	17.8
P23381	Tryptophan--tRNA ligase, cytoplasmic OS=Homo sapiens OX=9606 GN=WARS1 PE=1 SV=2	3	1	1	53.1
A0A087WT48	DnaJ homolog subfamily A member 2 (Fragment) OS=Homo sapiens OX=9606 GN=DNAJA2 PE=1 SV=1	10	1	1	14.7
A0A7S5C128	IGH c1629_heavy_IGHV4-39_IGHD3-10_IGHJ4 (Fragment) OS=Homo sapiens OX=9606 PE=2 SV=1	18	1	1	13.3
A0A024R326	60S ribosomal protein L29 OS=Homo sapiens OX=9606 GN=RPL29 PE=1 SV=1	10	1	1	17.5
P60866	40S ribosomal protein S20 OS=Homo sapiens OX=9606 GN=RPS20 PE=1 SV=1	9	1	1	13.4
Q6IS14	Eukaryotic translation initiation factor 5A-1-like OS=Homo sapiens OX=9606 GN=EIF5AL1 PE=2 SV=2	8	1	1	16.8
Q15758	Neutral amino acid transporter B(0) OS=Homo sapiens OX=9606 GN=SLC1A5 PE=1 SV=2	2	1	1	56.6
G1UI32	Pyridoxal kinase (Fragment) OS=Homo sapiens OX=9606 GN=PDXK PE=2 SV=1	13	1	1	19
Q2TSD3	Protein kinase C OS=Homo sapiens OX=9606 PE=2 SV=1	2	1	1	76.7
E9PQB7	Cofilin-1 (Fragment) OS=Homo sapiens OX=9606 GN=CFL1 PE=1 SV=1	9	1	1	13.9
B4E0Q6	cDNA FLJ60209, highly similar to Transcriptional repressor p66 alpha OS=Homo sapiens OX=9606 PE=2 SV=1	4	1	1	28.6
E9PPH5	Acidic leucine-rich nuclear phosphoprotein 32 family member E (Fragment) OS=Homo sapiens OX=9606 GN=ANP32E PE=1 SV=1	11	1	1	13.1
Q5JXI8	Four and a half LIM domains protein 1 (Fragment) OS=Homo sapiens OX=9606 GN=FHL1 PE=1 SV=1	5	1	1	29.1
O14950	Myosin regulatory light chain 12B OS=Homo sapiens OX=9606 GN=MYL12B PE=1 SV=2	6	1	1	19.8
A0A3B3IUA2	Ribonucloprotein OS=Homo sapiens OX=9606 GN=SNU13 PE=1 SV=1	4	1	1	30.1
B5BU99	High glucose-regulated protein 8 OS=Homo sapiens OX=9606 GN=YTHDF2 PE=2 SV=1	2	1	1	61.3
A8K0D2	cDNA FLJ77740, highly similar to Homo sapiens 7-dehydrocholesterol reductase, mRNA OS=Homo sapiens OX=9606 PE=2 SV=1	3	1	1	54.4
A0A7S5ETL2	IGH c691_heavy_IGHV3-74_IGHD1-20_IGHJ4 (Fragment) OS=Homo sapiens OX=9606 PE=2 SV=1	9	1	1	12.8
P10599	Thioredoxin OS=Homo sapiens OX=9606 GN=TXN PE=1 SV=3	12	1	1	11.7
O15260	Surfeit locus protein 4 OS=Homo sapiens OX=9606 GN=SURF4 PE=1 SV=3	5	1	1	30.4
P30740	Leukocyte elastase inhibitor OS=Homo sapiens OX=9606 GN=SERPINB1 PE=1 SV=1	3	1	1	42.7
A0A5C2FWT5	IGL c138_light_IGKV2-30_IGKJ2 (Fragment) OS=Homo sapiens OX=9606 PE=2 SV=1	12	1	1	12.3
A0A1U9XBE0	Mediator of DNA damage checkpoint protein 1 OS=Homo sapiens OX=9606 PE=4 SV=1	1	1	1	226.6
B4DUI5	Triosephosphate isomerase OS=Homo sapiens OX=9606 PE=2 SV=1	6	1	1	22.9
H7C2W9	60S ribosomal protein L31 (Fragment) OS=Homo sapiens OX=9606 GN=RPL31 PE=1 SV=1	13	1	1	12.8
B4DM74	60S ribosomal protein L18a OS=Homo sapiens OX=9606 PE=2 SV=1	8	1	1	18.1
Q5TCT4	RNA-binding protein 34 (Fragment) OS=Homo sapiens OX=9606 GN=RBM34 PE=1 SV=1	6	1	1	24.1
P31151	Protein S100-A7 OS=Homo sapiens OX=9606 GN=S100A7 PE=1 SV=4	12	1	1	11.5
Q6NUR7	Ezrin OS=Homo sapiens OX=9606 GN=EZR PE=2 SV=1	2	1	1	69.2
P25398	40S ribosomal protein S12 OS=Homo sapiens OX=9606 GN=RPS12 PE=1 SV=3	11	1	1	14.5
O43852	Calumenin OS=Homo sapiens OX=9606 GN=CALU PE=1 SV=2	5	1	1	37.1
Q03252	Lamin-B2 OS=Homo sapiens OX=9606 GN=LMNB2 PE=1 SV=4	2	1	1	69.9
A0A5C2GQC2	IG c1093_heavy_IGHV3-53_IGHD6-6_IGHJ3 (Fragment) OS=Homo sapiens OX=9606 PE=2 SV=1	18	1	1	13.3
Q63HL4	NADPH--cytochrome P450 reductase OS=Homo sapiens OX=9606 GN=DKFZp686G04235 PE=2 SV=1	1	1	1	77
Q562T7	Actin-like protein (Fragment) OS=Homo sapiens OX=9606 GN=ACT PE=4 SV=1	29	1	1	11.4
Q9BV20	Methylthioribose-1-phosphate isomerase OS=Homo sapiens OX=9606 GN=MRI1 PE=1 SV=1	4	1	1	39.1
Q9H0S4	Probable ATP-dependent RNA helicase DDX47 OS=Homo sapiens OX=9606 GN=DDX47 PE=1 SV=1	2	1	1	50.6
E9PC15	Acylglycerol kinase, mitochondrial OS=Homo sapiens OX=9606 GN=AGK PE=1 SV=1	3	1	1	43.8
Q12792	Twinfilin-1 OS=Homo sapiens OX=9606 GN=TWF1 PE=1 SV=3	4	1	1	40.3
A0A161I202	Lactotransferrin OS=Homo sapiens OX=9606 GN=LTF PE=2 SV=1	1	1	1	78.3
A1L377	CABC1 protein OS=Homo sapiens OX=9606 GN=CABC1 PE=2 SV=1	4	1	1	44.5
A0A8V8TPB6	DNA polymerase delta subunit 2 OS=Homo sapiens OX=9606 GN=POLD2 PE=4 SV=1	3	1	1	56.3
B3KX06	cDNA FLJ44413 fis, clone UTERU1000337, highly similar to Ca(2+)/calmodulin-dependent protein kinase phosphatase OS=Homo sapiens OX=9606 PE=2 SV=1	7	1	1	31.3
Q9Y5J1	U3 small nucleolar RNA-associated protein 18 homolog OS=Homo sapiens OX=9606 GN=UTP18 PE=1 SV=3	2	1	1	62
P23258	Tubulin gamma-1 chain OS=Homo sapiens OX=9606 GN=TUBG1 PE=1 SV=2	5	1	1	51.1
D6W5E5	Orthodenticle homolog 1 (Drosophila), isoform CRA_a OS=Homo sapiens OX=9606 GN=OTX1 PE=4 SV=1	3	1	1	39.2
B4DSN5	Tyrosine-protein phosphatase non-receptor type OS=Homo sapiens OX=9606 GN=PTPN1 PE=1 SV=1	3	1	1	41.2
P13667	Protein disulfide-isomerase A4 OS=Homo sapiens OX=9606 GN=PDIA4 PE=1 SV=2	2	1	1	72.9
M0R2N5	very-long-chain enoyl-CoA reductase OS=Homo sapiens OX=9606 GN=TECR PE=1 SV=1	3	1	1	39.9
P62318	Small nuclear ribonucleoprotein Sm D3 OS=Homo sapiens OX=9606 GN=SNRPD3 PE=1 SV=1	8	1	1	13.9
H0YKD8	60S ribosomal protein L28 OS=Homo sapiens OX=9606 GN=RPL28 PE=1 SV=1	6	1	1	19.1
H0YFP2	WD repeat-containing protein 74 (Fragment) OS=Homo sapiens OX=9606 GN=WDR74 PE=1 SV=1	37	1	1	4.2
A8K651	Complement component 1 Q subcomponent-binding protein, mitochondrial OS=Homo sapiens OX=9606 PE=2 SV=1	5	1	1	31.4
P35998	26S proteasome regulatory subunit 7 OS=Homo sapiens OX=9606 GN=PSMC2 PE=1 SV=3	3	1	1	48.6
Q9H0C8	Integrin-linked kinase-associated serine/threonine phosphatase 2C OS=Homo sapiens OX=9606 GN=ILKAP PE=1 SV=1	2	1	1	42.9
A0A7S5EVN1	IGH c3736_heavy_IGHV3-11_IGHD1-26_IGHJ4 (Fragment) OS=Homo sapiens OX=9606 PE=2 SV=1	16	1	1	12.7
Q01081	Splicing factor U2AF 35 kDa subunit OS=Homo sapiens OX=9606 GN=U2AF1 PE=1 SV=3	5	1	1	27.9
C9J0E4	Cystatin-A OS=Homo sapiens OX=9606 GN=CSTA PE=1 SV=1	33	1	1	7.1
Q6IBU0	Eukaryotic translation initiation factor 5 OS=Homo sapiens OX=9606 GN=EIF5 PE=2 SV=1	2	1	1	49.1
P27694	Replication protein A 70 kDa DNA-binding subunit OS=Homo sapiens OX=9606 GN=RPA1 PE=1 SV=2	3	1	1	68.1
Q9H9J2	39S ribosomal protein L44, mitochondrial OS=Homo sapiens OX=9606 GN=MRPL44 PE=1 SV=1	3	1	1	37.5
B4DUL5	cDNA FLJ51625, highly similar to Ubiquinol-cytochrome-c reductase complex coreprotein I, mitochondrial OS=Homo sapiens OX=9606 PE=2 SV=1	3	1	1	40.3
D7RXV9	DING protein p38 OS=Homo sapiens OX=9606 PE=3 SV=1	2	1	1	36.9
H7C5S7	Replication factor C subunit 2 (Fragment) OS=Homo sapiens OX=9606 GN=RFC2 PE=1 SV=1	46	1	1	3.3
B4E396	cDNA FLJ59612, highly similar to Lactadherin OS=Homo sapiens OX=9606 PE=2 SV=1	3	1	1	38.4
Q59HF3	ATPase, H+ transporting, lysosomal 56/58kD, V1 subunit B, isoform 2 variant (Fragment) OS=Homo sapiens OX=9606 PE=2 SV=1	5	1	1	34.5
P42766	60S ribosomal protein L35 OS=Homo sapiens OX=9606 GN=RPL35 PE=1 SV=2	11	1	1	14.5
E9PLX7	60S ribosomal protein L27a OS=Homo sapiens OX=9606 GN=RPL27A PE=1 SV=1	10	1	1	12.5
Q56VW8	Serine/threonine-protein phosphatase 2A 55 kDa regulatory subunit B OS=Homo sapiens OX=9606 PE=2 SV=1	3	1	1	51.6
B4DDM4	Dynein light intermediate chain OS=Homo sapiens OX=9606 PE=2 SV=1	4	1	1	43.1
P02452	Collagen alpha-1(I) chain OS=Homo sapiens OX=9606 GN=COL1A1 PE=1 SV=6	2	1	1	138.8
P28838	Cytosol aminopeptidase OS=Homo sapiens OX=9606 GN=LAP3 PE=1 SV=3	2	1	1	56.1
A0A2R8Y849	40S ribosomal protein S24 OS=Homo sapiens OX=9606 GN=RPS24 PE=1 SV=1	9	1	1	15.2
A0A5C2GN89	IG c964_heavy_IGHV3-30_IGHD3-10_IGHJ4 (Fragment) OS=Homo sapiens OX=9606 PE=2 SV=1	17	1	1	14.4
Q13200	26S proteasome non-ATPase regulatory subunit 2 OS=Homo sapiens OX=9606 GN=PSMD2 PE=1 SV=3	1	1	1	100.1
P51570	Galactokinase OS=Homo sapiens OX=9606 GN=GALK1 PE=1 SV=1	3	1	1	42.2
A0A0S2Z451	phosphoenolpyruvate carboxykinase (GTP) OS=Homo sapiens OX=9606 GN=PCK2 PE=2 SV=1	3	1	1	53.6
A0A7S5EYK3	IGH c3288_heavy_IGHV1-69_IGHD2-15_IGHJ3 (Fragment) OS=Homo sapiens OX=9606 PE=2 SV=1	19	1	1	13.8
Q9Y2H1	Serine/threonine-protein kinase 38-like OS=Homo sapiens OX=9606 GN=STK38L PE=1 SV=3	2	1	1	54
Q96P63	Serpin B12 OS=Homo sapiens OX=9606 GN=SERPINB12 PE=1 SV=1	4	1	1	46.2
O95793	Double-stranded RNA-binding protein Staufen homolog 1 OS=Homo sapiens OX=9606 GN=STAU1 PE=1 SV=2	3	1	1	63.1
B4DVB5	E3 ubiquitin-protein ligase RING1 OS=Homo sapiens OX=9606 PE=2 SV=1	5	1	1	29.7
B4DXF3	Bleomycin hydrolase OS=Homo sapiens OX=9606 PE=2 SV=1	3	1	1	42.4
A0A7S5BYE1	IGH c502_heavy_IGHV1-69_IGHD4-23_IGHJ4 (Fragment) OS=Homo sapiens OX=9606 PE=2 SV=1	20	1	1	12.4
K7EP71	Heparan sulfate 2-O-sulfotransferase 1 (Fragment) OS=Homo sapiens OX=9606 GN=HS2ST1 PE=1 SV=1	14	1	1	12.9
O14654	Insulin receptor substrate 4 OS=Homo sapiens OX=9606 GN=IRS4 PE=1 SV=1	1	1	1	133.7
B4DP50	proline--tRNA ligase OS=Homo sapiens OX=9606 PE=2 SV=1	5	1	1	54.1
Q8TED0	U3 small nucleolar RNA-associated protein 15 homolog OS=Homo sapiens OX=9606 GN=UTP15 PE=1 SV=3	2	1	1	58.4
Q6I9T8	Serine/threonine-protein phosphatase OS=Homo sapiens OX=9606 GN=PPP2CA PE=2 SV=1	4	1	1	35.5
Q5QTS3	60S ribosomal protein L13a OS=Homo sapiens OX=9606 PE=2 SV=1	5	1	1	23.6
K7EML4	WD repeat-containing protein 18 (Fragment) OS=Homo sapiens OX=9606 GN=WDR18 PE=1 SV=1	4	1	1	29.2
Q7L2H7	Eukaryotic translation initiation factor 3 subunit M OS=Homo sapiens OX=9606 GN=EIF3M PE=1 SV=1	3	1	1	42.5
A0A5C2GE41	IG c125_heavy_IGHV3-23_IGHD2-8_IGHJ4 (Fragment) OS=Homo sapiens OX=9606 PE=2 SV=1	14	1	1	12.7
A0A8I5KRS9	Structural maintenance of chromosomes flexible hinge domain-containing protein 1 OS=Homo sapiens OX=9606 GN=SMCHD1 PE=1 SV=1	1	1	1	221.5
P00390	Glutathione reductase, mitochondrial OS=Homo sapiens OX=9606 GN=GSR PE=1 SV=2	2	1	1	56.2
A0A3S8NFS6	ATIII-T1 OS=Homo sapiens OX=9606 PE=3 SV=1	2	1	1	47.1
E5RHT6	ADP-ribosylation factor GTPase-activating protein 1 (Fragment) OS=Homo sapiens OX=9606 GN=ARFGAP1 PE=1 SV=2	6	1	1	26.5
Q9NQ81	UDP-glucose 6-dehydrogenase (Fragment) OS=Homo sapiens OX=9606 GN=GDH PE=4 SV=1	8	1	1	17.8
E9PLN8	VKc domain-containing protein (Fragment) OS=Homo sapiens OX=9606 PE=4 SV=1	8	1	1	17.9
A0A0B4J259	Lysozyme C OS=Homo sapiens OX=9606 GN=LYZ PE=1 SV=1	7	1	1	15.3
Q8NFW8	N-acylneuraminate cytidylyltransferase OS=Homo sapiens OX=9606 GN=CMAS PE=1 SV=2	3	1	1	48.3
P50402	Emerin OS=Homo sapiens OX=9606 GN=EMD PE=1 SV=1	4	1	1	29
P47929	Galectin-7 OS=Homo sapiens OX=9606 GN=LGALS7B PE=1 SV=2	10	1	1	15.1
Q68E00	Uncharacterized protein DKFZp686G2045 (Fragment) OS=Homo sapiens OX=9606 GN=DKFZp686G2045 PE=3 SV=2	5	1	1	32.6
C9JVN9	L-2-hydroxyglutarate dehydrogenase, mitochondrial OS=Homo sapiens OX=9606 GN=L2HGDH PE=1 SV=1	3	1	1	48.4
A0A5C2GAJ3	IGH c313_heavy__IGHV4-59B_IGHD7-27_IGHJ6 (Fragment) OS=Homo sapiens OX=9606 PE=2 SV=1	25	1	1	13.6
A0A5C2GDI3	IG c661_heavy_IGHV1-69_IGHD5-12_IGHJ5 (Fragment) OS=Homo sapiens OX=9606 PE=2 SV=1	20	1	1	13.5
Q08188	Protein-glutamine gamma-glutamyltransferase E OS=Homo sapiens OX=9606 GN=TGM3 PE=1 SV=4	1	1	1	76.6
A0A7S5BZM5	IGH c635_heavy_IGHV4-39_IGHD2-8_IGHJ4 (Fragment) OS=Homo sapiens OX=9606 PE=2 SV=1	18	1	1	13.1
Q9NQG5	Regulation of nuclear pre-mRNA domain-containing protein 1B OS=Homo sapiens OX=9606 GN=RPRD1B PE=1 SV=1	2	1	1	36.9
C9J3L8	Translocon-associated protein subunit alpha OS=Homo sapiens OX=9606 GN=SSR1 PE=1 SV=1	3	1	1	29.6
A0A075B7D8	Immunoglobulin heavy variable 3/OR15-7 (pseudogene) (Fragment) OS=Homo sapiens OX=9606 GN=IGHV3OR15-7 PE=1 SV=1	18	1	1	13.1
Q9BSV4	SFPQ protein (Fragment) OS=Homo sapiens OX=9606 GN=SFPQ PE=2 SV=2	2	1	1	68.6
A0A5C2G631	IGL c3255_light_IGKV3-15_IGKJ4 (Fragment) OS=Homo sapiens OX=9606 PE=2 SV=1	17	1	1	11.6
B4DI59	cDNA FLJ59527 OS=Homo sapiens OX=9606 PE=2 SV=1	4	1	1	38.9
Q9NR50	Translation initiation factor eIF-2B subunit gamma OS=Homo sapiens OX=9606 GN=EIF2B3 PE=1 SV=1	4	1	1	50.2
Q6ZTI3	cDNA FLJ44621 fis, clone BRACE2016896, highly similar to Lysyl-tRNA synthetase OS=Homo sapiens OX=9606 PE=2 SV=1	3	1	1	48.4
Q59EX4	Phospholipid-transporting ATPase (Fragment) OS=Homo sapiens OX=9606 PE=2 SV=1	1	1	1	132.7
P07737	Profilin-1 OS=Homo sapiens OX=9606 GN=PFN1 PE=1 SV=2	10	1	1	15
C9J8R7	GTP-binding protein 10 (Fragment) OS=Homo sapiens OX=9606 GN=GTPBP10 PE=1 SV=1	5	1	1	22.5
Q59EH3	Low molecular weight phosphotyrosine protein phosphatase (Fragment) OS=Homo sapiens OX=9606 PE=2 SV=1	5	1	1	18.7
B5MD47	Septin-2 (Fragment) OS=Homo sapiens OX=9606 GN=SEPTIN2 PE=1 SV=1	17	1	1	10.3
Q5D862	Filaggrin-2 OS=Homo sapiens OX=9606 GN=FLG2 PE=1 SV=1	0	1	1	247.9
A0A386NG45	Cellular tumor antigen p53 OS=Homo sapiens OX=9606 GN=TP53 PE=2 SV=1	3	1	1	43.6
B7Z9U2	Vesicle-fusing ATPase OS=Homo sapiens OX=9606 PE=2 SV=1	2	1	1	72.2
B3VL17	Beta globin (Fragment) OS=Homo sapiens OX=9606 PE=3 SV=1	10	1	1	11.5
A0A5C2GP75	IG c494_heavy_IGHV3-21_IGHD6-13_IGHJ4 (Fragment) OS=Homo sapiens OX=9606 PE=2 SV=1	18	1	1	13.5
F5GZP0	Armadillo repeat-containing protein 6 OS=Homo sapiens OX=9606 GN=ARMC6 PE=1 SV=1	26	1	1	4.9
B2RWN5	HEAT repeat-containing protein 1 OS=Homo sapiens OX=9606 GN=HEATR1 PE=2 SV=1	1	1	1	242.1
A0A8Q3WLD1	H/ACA ribonucleoprotein complex subunit DKC1 OS=Homo sapiens OX=9606 GN=DKC1 PE=1 SV=1	3	1	1	54.3
A0A024RDQ0	Heat shock protein 105 kDa OS=Homo sapiens OX=9606 GN=HSPH1 PE=3 SV=1	2	1	1	92.1
I3L2C6	Mitochondrial Rho GTPase 2 (Fragment) OS=Homo sapiens OX=9606 GN=RHOT2 PE=1 SV=1	4	1	1	23.7
A0A7P0Z4C8	Serine/threonine-protein kinase VRK1 OS=Homo sapiens OX=9606 GN=VRK1 PE=1 SV=1	9	1	1	17.9
Q53HK8	Replication factor C 3 isoform 1 variant (Fragment) OS=Homo sapiens OX=9606 PE=2 SV=1	3	1	1	40.5
C9JYQ9	60S ribosomal protein L22-like 1 OS=Homo sapiens OX=9606 GN=RPL22L1 PE=1 SV=1	10	1	1	14.5
H7BZ75	2-amino-3-ketobutyrate coenzyme A ligase, mitochondrial (Fragment) OS=Homo sapiens OX=9606 GN=GCAT PE=1 SV=1	5	1	1	26.3
B4DEP8	Phosphatidylinositol 4-kinase type 2 OS=Homo sapiens OX=9606 PE=2 SV=1	2	1	1	51.1
Q96AG4	Leucine-rich repeat-containing protein 59 OS=Homo sapiens OX=9606 GN=LRRC59 PE=1 SV=1	3	1	1	34.9
O60547	GDP-mannose 4,6 dehydratase OS=Homo sapiens OX=9606 GN=GMDS PE=1 SV=1	2	1	1	41.9
I3L0J9	Pre-mRNA-processing-splicing factor 8 (Fragment) OS=Homo sapiens OX=9606 GN=PRPF8 PE=1 SV=8	1	1	1	119.6
P61326	Protein mago nashi homolog OS=Homo sapiens OX=9606 GN=MAGOH PE=1 SV=1	8	1	1	17.2
K7EKQ2	Hsp90 co-chaperone Cdc37 (Fragment) OS=Homo sapiens OX=9606 GN=CDC37 PE=1 SV=1	3	1	1	41.6
Q9BXW7	Haloacid dehalogenase-like hydrolase domain-containing 5 OS=Homo sapiens OX=9606 GN=HDHD5 PE=1 SV=1	2	1	1	46.3
Q16222	UDP-N-acetylhexosamine pyrophosphorylase OS=Homo sapiens OX=9606 GN=UAP1 PE=1 SV=3	2	1	1	58.7
P48444	Coatomer subunit delta OS=Homo sapiens OX=9606 GN=ARCN1 PE=1 SV=1	2	1	1	57.2
P46013	Proliferation marker protein Ki-67 OS=Homo sapiens OX=9606 GN=MKI67 PE=1 SV=2	1	1	1	358.5
A0A5C2GGA2	IG c1149_heavy_IGHV3-64_IGHD1-26_IGHJ5 (Fragment) OS=Homo sapiens OX=9606 PE=2 SV=1	18	1	1	13
A0A8Q3SHF1	La-related protein 7 OS=Homo sapiens OX=9606 GN=LARP7 PE=1 SV=1	2	1	1	66.8
A0A6I8PS19	Guanine nucleotide binding protein-like 3 (Nucleolar)-like, isoform CRA_b OS=Homo sapiens OX=9606 GN=GNL3L PE=1 SV=1	2	1	1	58
Q96B13	Serine/threonine-protein phosphatase 2A 56 kDa regulatory subunit OS=Homo sapiens OX=9606 GN=PPP2R5C PE=1 SV=1	3	1	1	44.8
P46087	Probable 28S rRNA (cytosine(4447)-C(5))-methyltransferase OS=Homo sapiens OX=9606 GN=NOP2 PE=1 SV=2	1	1	1	89.2
A0A5C2GIK3	IG c497_heavy_IGHV6-1_IGHD3-22_IGHJ2 (Fragment) OS=Homo sapiens OX=9606 PE=2 SV=1	17	1	1	14.8
B4DZ87	cDNA FLJ57240, highly similar to Mitochondrial proteins import receptor OS=Homo sapiens OX=9606 PE=2 SV=1	2	1	1	56.9
Q5VVC8	60S ribosomal protein L11 OS=Homo sapiens OX=9606 GN=RPL11 PE=1 SV=2	8	1	1	19
B1AXG1	non-specific serine/threonine protein kinase OS=Homo sapiens OX=9606 GN=RPS6KA3 PE=1 SV=2	1	1	1	80.7
A0A5C2GS79	IG c1330_heavy_IGHV1-8_IGHD2-2_IGHJ2 (Fragment) OS=Homo sapiens OX=9606 PE=2 SV=1	17	1	1	13.7
B4DFH3	inorganic diphosphatase OS=Homo sapiens OX=9606 PE=2 SV=1	6	1	1	23
V9GZ56	U6 snRNA-associated Sm-like protein LSm4 (Fragment) OS=Homo sapiens OX=9606 GN=LSM4 PE=1 SV=1	3	1	1	25.7
Q86UE4	Protein LYRIC OS=Homo sapiens OX=9606 GN=MTDH PE=1 SV=2	2	1	1	63.8
A0A7I2V3Z8	Core histone macro-H2A.2 (Fragment) OS=Homo sapiens OX=9606 GN=MACROH2A2 PE=1 SV=1	15	1	1	8.3
H7BXZ6	Mitochondrial Rho GTPase OS=Homo sapiens OX=9606 GN=RHOT1 PE=1 SV=2	2	1	1	68.4
A0A5C2GLF0	IG c814_heavy_IGHV4-39_IGHD6-19_IGHJ5 (Fragment) OS=Homo sapiens OX=9606 PE=2 SV=1	11	1	1	13.4
B2R791	U4/U6 small nuclear ribonucleoprotein Prp3 OS=Homo sapiens OX=9606 PE=2 SV=1	2	1	1	77.5
B3KMV5	cDNA FLJ12728 fis, clone NT2RP2000040, highly similar to Protein FAM62A OS=Homo sapiens OX=9606 PE=2 SV=1	1	1	1	122.8
B4DRG0	cDNA FLJ51764, highly similar to Histone deacetylase 1 OS=Homo sapiens OX=9606 PE=2 SV=1	4	1	1	32.7
O14556	Glyceraldehyde-3-phosphate dehydrogenase, testis-specific OS=Homo sapiens OX=9606 GN=GAPDHS PE=1 SV=2	3	1	1	44.5
A0A5C2GGW2	IG c515_heavy_IGHV3-23_IGHD4-17_IGHJ3 (Fragment) OS=Homo sapiens OX=9606 PE=2 SV=1	18	1	1	13.3
A0A669KAY1	Phospholipid-transporting ATPase OS=Homo sapiens OX=9606 GN=ATP10A PE=1 SV=1	2	1	1	56
A9XA72	Coiled-coil alpha-helical rod protein 1 (Fragment) OS=Homo sapiens OX=9606 GN=HCR PE=4 SV=1	10	1	1	11.6
C9JLK0	Bifunctional purine biosynthesis protein ATIC (Fragment) OS=Homo sapiens OX=9606 GN=ATIC PE=1 SV=1	4	1	1	18.8
A0A8V8TRD4	5'-3' exonuclease PLD3 OS=Homo sapiens OX=9606 GN=PLD3 PE=4 SV=1	2	1	1	56.5
B4DYM7	Spindle assembly abnormal protein 6 homolog OS=Homo sapiens OX=9606 PE=2 SV=1	1	1	1	71.1
Q76N57	40S ribosomal protein S26 (Fragment) OS=Homo sapiens OX=9606 PE=3 SV=1	39	1	1	2.5
Q6TGK8	Mitochondrial ribosomal protein L37 variant 2 OS=Homo sapiens OX=9606 GN=MRPL37 PE=2 SV=1	6	1	1	32.5
Q5VT25	Serine/threonine-protein kinase MRCK alpha OS=Homo sapiens OX=9606 GN=CDC42BPA PE=1 SV=1	1	1	1	197.2
Q8TEM1	Nuclear pore membrane glycoprotein 210 OS=Homo sapiens OX=9606 GN=NUP210 PE=1 SV=3	1	1	1	205
B2R5Y4	cDNA, FLJ92684, highly similar to Homo sapiens IK cytokine, down-regulator of HLA II (IK), mRNA OS=Homo sapiens OX=9606 PE=2 SV=1	2	1	1	65.6
A0A5C2GFC3	IG c332_heavy_IGHV3-7_IGHD2-15_IGHJ1 (Fragment) OS=Homo sapiens OX=9606 PE=2 SV=1	18	1	1	13.7
A0A5C2GQK2	IG c1666_heavy_IGHV4-34_IGHD3-22_IGHJ4 (Fragment) OS=Homo sapiens OX=9606 PE=2 SV=1	18	1	1	13.6
A0A5C2G5P9	IGH c286_heavy__IGHV1-18_IGHD3-16_IGHJ4 (Fragment) OS=Homo sapiens OX=9606 PE=2 SV=1	15	1	1	14.6
A0A7S5C2B8	IGH c2801_heavy_IGHV4-39_IGHD4-23_IGHJ2 (Fragment) OS=Homo sapiens OX=9606 PE=2 SV=1	25	1	1	13.6
P41743	Protein kinase C iota type OS=Homo sapiens OX=9606 GN=PRKCI PE=1 SV=2	2	1	1	68.2
Q96IN7	PPM1G protein (Fragment) OS=Homo sapiens OX=9606 GN=PPM1G PE=2 SV=2	5	1	1	36.3
B2RE88	Phosphate carrier protein, mitochondrial OS=Homo sapiens OX=9606 PE=2 SV=1	2	1	1	39.9
P05089	Arginase-1 OS=Homo sapiens OX=9606 GN=ARG1 PE=1 SV=2	3	1	1	34.7
A0A7S5BZQ0	IGH c680_heavy_IGHV6-1_IGHD1-26_IGHJ5 (Fragment) OS=Homo sapiens OX=9606 PE=2 SV=1	17	1	1	14
B3KNE7	(human) hypothetical protein OS=Homo sapiens OX=9606 PE=2 SV=1	4	1	1	47.9
P43686	26S proteasome regulatory subunit 6B OS=Homo sapiens OX=9606 GN=PSMC4 PE=1 SV=2	2	1	1	47.3
A1L461	DNA repair protein REV1 OS=Homo sapiens OX=9606 GN=REV1 PE=2 SV=1	1	1	1	138.1
O75525	KH domain-containing, RNA-binding, signal transduction-associated protein 3 OS=Homo sapiens OX=9606 GN=KHDRBS3 PE=1 SV=1	3	1	1	38.8
Q05DH1	Proteasome subunit alpha type (Fragment) OS=Homo sapiens OX=9606 GN=PSMA7 PE=2 SV=1	5	1	1	26.7
Q9UBE0	SUMO-activating enzyme subunit 1 OS=Homo sapiens OX=9606 GN=SAE1 PE=1 SV=1	2	1	1	38.4
H7BY91	60S ribosomal protein L36a OS=Homo sapiens OX=9606 GN=RPL36A PE=3 SV=2	14	1	1	8.2
H0Y8U5	C-terminal-binding protein 1 OS=Homo sapiens OX=9606 GN=CTBP1 PE=1 SV=2	3	1	1	46.5
P18077	60S ribosomal protein L35a OS=Homo sapiens OX=9606 GN=RPL35A PE=1 SV=2	11	1	1	12.5
A0A7I2YQD8	NADH dehydrogenase [ubiquinone] iron-sulfur protein 2, mitochondrial OS=Homo sapiens OX=9606 GN=NDUFS2 PE=1 SV=1	2	1	1	48.7
Q13895	Bystin OS=Homo sapiens OX=9606 GN=BYSL PE=1 SV=3	2	1	1	49.6
C9J931	GTP-binding protein Rheb OS=Homo sapiens OX=9606 GN=RHEB PE=1 SV=1	13	1	1	8.7
Q71UM5	40S ribosomal protein S27-like OS=Homo sapiens OX=9606 GN=RPS27L PE=1 SV=3	10	1	1	9.5
F5H1U3	peptidylprolyl isomerase (Fragment) OS=Homo sapiens OX=9606 GN=FKBP4 PE=1 SV=1	8	1	1	9.5
Q15120	[Pyruvate dehydrogenase (acetyl-transferring)] kinase isozyme 3, mitochondrial OS=Homo sapiens OX=9606 GN=PDK3 PE=1 SV=1	3	1	1	46.9
O15068	Guanine nucleotide exchange factor DBS OS=Homo sapiens OX=9606 GN=MCF2L PE=1 SV=2	1	1	1	128
H0YHA7	60S ribosomal protein L18 (Fragment) OS=Homo sapiens OX=9606 GN=RPL18 PE=1 SV=1	7	1	1	19
A0A5C2G9U6	IGH + IGL c594_heavy_IGHV1-69_IGHD1-7_IGHJ4 (Fragment) OS=Homo sapiens OX=9606 PE=2 SV=1	20	1	1	13.2
Q5U5Z3	Paraneoplastic antigen MA2 OS=Homo sapiens OX=9606 GN=PNMA2 PE=2 SV=1	2	1	1	41.4
B3KPZ8	cDNA FLJ32530 fis, clone SMINT2000185, highly similar to TRANSKETOLASE OS=Homo sapiens OX=9606 PE=2 SV=1	3	1	1	38.9
A0A3B3ISG8	RICIN domain-containing protein OS=Homo sapiens OX=9606 PE=1 SV=1	2	1	1	64.2
P55036	26S proteasome non-ATPase regulatory subunit 4 OS=Homo sapiens OX=9606 GN=PSMD4 PE=1 SV=1	7	1	1	40.7
P19387	DNA-directed RNA polymerase II subunit RPB3 OS=Homo sapiens OX=9606 GN=POLR2C PE=1 SV=2	4	1	1	31.4
A0A0J9YWK2	U3 small nucleolar RNA-associated protein 4 homolog (Fragment) OS=Homo sapiens OX=9606 GN=UTP4 PE=1 SV=1	3	1	1	50
P32322	Pyrroline-5-carboxylate reductase 1, mitochondrial OS=Homo sapiens OX=9606 GN=PYCR1 PE=1 SV=2	3	1	1	33.3
P05109	Protein S100-A8 OS=Homo sapiens OX=9606 GN=S100A8 PE=1 SV=1	12	1	1	10.8
Q99848	Probable rRNA-processing protein EBP2 OS=Homo sapiens OX=9606 GN=EBNA1BP2 PE=1 SV=2	3	1	1	34.8
A0A5C2G822	IGH c567_heavy__IGHV4-39_IGHD6-19_IGHJ4 (Fragment) OS=Homo sapiens OX=9606 PE=2 SV=1	18	1	1	13.2
B4DNJ7	Inosine-5'-monophosphate dehydrogenase OS=Homo sapiens OX=9606 GN=IMPDH PE=2 SV=1	2	1	1	55.4
P36507	Dual specificity mitogen-activated protein kinase kinase 2 OS=Homo sapiens OX=9606 GN=MAP2K2 PE=1 SV=1	2	1	1	44.4
A0A5C2GN57	IG c457_heavy_IGHV3-30_IGHD3-3_IGHJ4 (Fragment) OS=Homo sapiens OX=9606 PE=2 SV=1	18	1	1	13.6
P09012	U1 small nuclear ribonucleoprotein A OS=Homo sapiens OX=9606 GN=SNRPA PE=1 SV=3	3	1	1	31.3
Q9GZZ8	Extracellular glycoprotein lacritin OS=Homo sapiens OX=9606 GN=LACRT PE=1 SV=1	8	1	1	14.2
A0A1W6S962	GTF2I-BRAF fusion protein OS=Homo sapiens OX=9606 GN=GTF2I PE=2 SV=1	1	1	1	107.6
Q9BWJ1	MAPK3 protein (Fragment) OS=Homo sapiens OX=9606 GN=MAPK3 PE=2 SV=1	6	1	1	13.7
J3QQQ9	KOW domain-containing protein OS=Homo sapiens OX=9606 PE=3 SV=1	7	1	1	12.7
A0A5C2G2D7	IGL c2606_light_IGKV2-30_IGKJ1 (Fragment) OS=Homo sapiens OX=9606 PE=2 SV=1	6	1	1	12.4
Q9UJV9	Probable ATP-dependent RNA helicase DDX41 OS=Homo sapiens OX=9606 GN=DDX41 PE=1 SV=2	2	1	1	69.8
A0A8I5KWU3	La ribonucleoprotein domain family, member 1, isoform CRA_a OS=Homo sapiens OX=9606 GN=LARP1 PE=1 SV=1	1	1	1	102.4
A0A5C2GQH2	IG c509_light_IGKV3-15_IGKJ1 (Fragment) OS=Homo sapiens OX=9606 PE=2 SV=1	6	1	1	11.9
Q01085	Nucleolysin TIAR OS=Homo sapiens OX=9606 GN=TIAL1 PE=1 SV=1	2	1	1	41.6
B4E318	BRCA2 and CDKN1A-interacting protein OS=Homo sapiens OX=9606 PE=2 SV=1	6	1	1	29.8
Q9NUW4	Ribosome biogenesis protein BRX1 homolog OS=Homo sapiens OX=9606 GN=BXDC2 PE=2 SV=1	5	1	1	15.3
B7ZB41	cDNA, FLJ79405, highly similar to Homo sapiens solute carrier family 25, member 24, transcript variant 1, mRNA OS=Homo sapiens OX=9606 PE=2 SV=1	2	1	1	53.3
Q9BVP2	Guanine nucleotide-binding protein-like 3 OS=Homo sapiens OX=9606 GN=GNL3 PE=1 SV=2	1	1	1	62
B7Z919	cDNA FLJ52052, highly similar to 24-dehydrocholesterol reductase OS=Homo sapiens OX=9606 PE=2 SV=1	3	1	1	34.5
Q59GX2	Solute carrier family 2, facilitated glucose transporter member 1 (Fragment) OS=Homo sapiens OX=9606 PE=2 SV=1	2	1	1	57
P46977	Dolichyl-diphosphooligosaccharide--protein glycosyltransferase subunit STT3A OS=Homo sapiens OX=9606 GN=STT3A PE=1 SV=2	1	1	1	80.5
A0A7S5C3C5	IGH c3087_heavy_IGHV3-43_IGHD2-15_IGHJ6 (Fragment) OS=Homo sapiens OX=9606 PE=2 SV=1	13	1	1	13.3
P04053	DNA nucleotidylexotransferase OS=Homo sapiens OX=9606 GN=DNTT PE=1 SV=3	3	1	1	58.5
Q8N684	Cleavage and polyadenylation specificity factor subunit 7 OS=Homo sapiens OX=9606 GN=CPSF7 PE=1 SV=1	3	1	1	52
Q0QEL2	Citrate synthase (Fragment) OS=Homo sapiens OX=9606 GN=CS PE=2 SV=1	5	1	1	24.9
B4E0S6	RNA helicase OS=Homo sapiens OX=9606 PE=2 SV=1	1	1	1	89.5
A0A5C2GHI9	IG c586_heavy_IGHV4-34_IGHD2-21_IGHJ3 (Fragment) OS=Homo sapiens OX=9606 PE=2 SV=1	17	1	1	13.8
A0A8V8TQK1	Clathrin heavy chain 1 OS=Homo sapiens OX=9606 GN=CLTC PE=4 SV=1	1	1	1	188.8

## Sheet: Flag-UFM1-△C3 enrichment
Table S1: Mass Spectrometry information: Flag-UFM1-△C3 enrichment
Accession	Description	Coverage [%]	# Peptides	# Unique Peptides	MW [kDa]
A0A8I5KWT8	Myosin-9 OS=Homo sapiens OX=9606 GN=MYH9 PE=1 SV=1	49	93	79	229
P35580	Myosin-10 OS=Homo sapiens OX=9606 GN=MYH10 PE=1 SV=3	50	91	77	228.9
H6VRF8	Keratin, type II cytoskeletal 1 OS=Homo sapiens OX=9606 GN=KRT1 PE=3 SV=1	52	38	36	66
P35908	Keratin, type II cytoskeletal 2 epidermal OS=Homo sapiens OX=9606 GN=KRT2 PE=1 SV=2	64	31	24	65.4
A0A1B0GVI3	Keratin, type I cytoskeletal 10 OS=Homo sapiens OX=9606 GN=KRT10 PE=1 SV=2	53	30	25	63.3
Q08211	ATP-dependent RNA helicase A OS=Homo sapiens OX=9606 GN=DHX9 PE=1 SV=4	29	30	30	140.9
A0A024R3T8	Poly [ADP-ribose] polymerase OS=Homo sapiens OX=9606 GN=PARP1 PE=3 SV=1	39	30	30	113
Q86VP6	Cullin-associated NEDD8-dissociated protein 1 OS=Homo sapiens OX=9606 GN=CAND1 PE=1 SV=2	27	27	25	136.3
P35527	Keratin, type I cytoskeletal 9 OS=Homo sapiens OX=9606 GN=KRT9 PE=1 SV=3	68	26	25	62
P49327	Fatty acid synthase OS=Homo sapiens OX=9606 GN=FASN PE=1 SV=3	17	26	26	273.3
A0A6I8PIV1	leucine--tRNA ligase OS=Homo sapiens OX=9606 GN=LARS1 PE=1 SV=1	27	24	24	134.3
Q00839	Heterogeneous nuclear ribonucleoprotein U OS=Homo sapiens OX=9606 GN=HNRNPU PE=1 SV=6	35	19	19	90.5
P53396	ATP-citrate synthase OS=Homo sapiens OX=9606 GN=ACLY PE=1 SV=3	21	18	18	120.8
P02538	Keratin, type II cytoskeletal 6A OS=Homo sapiens OX=9606 GN=KRT6A PE=1 SV=3	34	18	7	60
A0A8V8TNX9	Pyruvate kinase PKM OS=Homo sapiens OX=9606 GN=PKM PE=4 SV=1	40	17	17	65.8
A0A384NYT8	Tubulin beta chain (Fragment) OS=Homo sapiens OX=9606 PE=2 SV=1	58	16	3	49.4
Q8IWP6	Tubulin beta chain OS=Homo sapiens OX=9606 PE=2 SV=1	59	16	3	49.7
A0A804HL40	Leucine-rich PPR motif-containing protein, mitochondrial OS=Homo sapiens OX=9606 GN=LRPPRC PE=1 SV=1	16	16	16	157.7
Q3B7A7	Trifunctional purine biosynthetic protein adenosine-3 OS=Homo sapiens OX=9606 GN=GART PE=2 SV=1	21	16	16	107.7
O60264	SWI/SNF-related matrix-associated actin-dependent regulator of chromatin subfamily A member 5 OS=Homo sapiens OX=9606 GN=SMARCA5 PE=1 SV=1	17	16	13	121.8
B7Z8Z6	DNA replication licensing factor MCM2 OS=Homo sapiens OX=9606 PE=2 SV=1	20	16	16	106.8
O00571	ATP-dependent RNA helicase DDX3X OS=Homo sapiens OX=9606 GN=DDX3X PE=1 SV=3	30	15	14	73.2
Q9Y5B9	FACT complex subunit SPT16 OS=Homo sapiens OX=9606 GN=SUPT16H PE=1 SV=1	19	15	15	119.8
Q15393	Splicing factor 3B subunit 3 OS=Homo sapiens OX=9606 GN=SF3B3 PE=1 SV=4	19	15	15	135.5
P50991	T-complex protein 1 subunit delta OS=Homo sapiens OX=9606 GN=CCT4 PE=1 SV=4	38	15	14	57.9
E9PDF6	Unconventional myosin-Ib OS=Homo sapiens OX=9606 GN=MYO1B PE=1 SV=1	16	15	15	128.4
A0A8I5KVB5	General transcription factor II-I OS=Homo sapiens OX=9606 GN=GTF2I PE=1 SV=1	17	15	15	126.5
P13647	Keratin, type II cytoskeletal 5 OS=Homo sapiens OX=9606 GN=KRT5 PE=1 SV=3	25	15	6	62.3
P22314	Ubiquitin-like modifier-activating enzyme 1 OS=Homo sapiens OX=9606 GN=UBA1 PE=1 SV=3	19	14	14	117.8
H7BXY3	RNA helicase OS=Homo sapiens OX=9606 GN=DHX30 PE=1 SV=1	16	14	14	130.5
A0A0G2JIW1	Heat shock 70 kDa protein 1B OS=Homo sapiens OX=9606 GN=HSPA1B PE=1 SV=1	32	14	12	70.1
B3KT06	Tubulin alpha chain OS=Homo sapiens OX=9606 PE=2 SV=1	43	14	13	46.3
P19474	E3 ubiquitin-protein ligase TRIM21 OS=Homo sapiens OX=9606 GN=TRIM21 PE=1 SV=1	32	14	14	54.1
A0A1U9X9D5	Valine--tRNA ligase OS=Homo sapiens OX=9606 PE=3 SV=2	15	14	14	140.4
Q9H0A0	RNA cytidine acetyltransferase OS=Homo sapiens OX=9606 GN=NAT10 PE=1 SV=2	18	14	14	115.7
A0A8V8TQK1	Clathrin heavy chain 1 OS=Homo sapiens OX=9606 GN=CLTC PE=4 SV=1	12	14	14	188.8
Q9GZZ9	Ubiquitin-like modifier-activating enzyme 5 OS=Homo sapiens OX=9606 GN=UBA5 PE=1 SV=1	48	13	13	44.8
O75533	Splicing factor 3B subunit 1 OS=Homo sapiens OX=9606 GN=SF3B1 PE=1 SV=3	14	13	13	145.7
Q9BVA1	Tubulin beta-2B chain OS=Homo sapiens OX=9606 GN=TUBB2B PE=1 SV=1	39	12	2	49.9
O95373	Importin-7 OS=Homo sapiens OX=9606 GN=IPO7 PE=1 SV=1	16	12	12	119.4
O14980	Exportin-1 OS=Homo sapiens OX=9606 GN=XPO1 PE=1 SV=1	19	12	12	123.3
O94874	E3 UFM1-protein ligase 1 OS=Homo sapiens OX=9606 GN=UFL1 PE=1 SV=2	21	12	12	89.5
P08779	Keratin, type I cytoskeletal 16 OS=Homo sapiens OX=9606 GN=KRT16 PE=1 SV=4	27	12	2	51.2
P02533	Keratin, type I cytoskeletal 14 OS=Homo sapiens OX=9606 GN=KRT14 PE=1 SV=4	30	12	4	51.5
M0R2B7	DNA polymerase OS=Homo sapiens OX=9606 GN=POLD1 PE=1 SV=1	13	12	12	126.3
P31943	Heterogeneous nuclear ribonucleoprotein H OS=Homo sapiens OX=9606 GN=HNRNPH1 PE=1 SV=4	37	11	6	49.2
P25705	ATP synthase subunit alpha, mitochondrial OS=Homo sapiens OX=9606 GN=ATP5F1A PE=1 SV=1	28	11	11	59.7
P08670	Vimentin OS=Homo sapiens OX=9606 GN=VIM PE=1 SV=4	29	11	10	53.6
B4DUQ1	Heterogeneous nuclear ribonucleoprotein K OS=Homo sapiens OX=9606 PE=2 SV=1	32	11	11	48.5
B7Z2N4	cDNA FLJ56074, highly similar to 150 kDa oxygen-regulated protein (Orp150) OS=Homo sapiens OX=9606 PE=2 SV=1	17	11	11	109.6
A8K984	Structural maintenance of chromosomes protein OS=Homo sapiens OX=9606 PE=2 SV=1	12	11	11	135.5
A0A024RD80	Heat shock protein 90kDa alpha (Cytosolic), class B member 1, isoform CRA_a OS=Homo sapiens OX=9606 GN=HSP90AB1 PE=3 SV=1	18	11	7	83.2
Q96P70	Importin-9 OS=Homo sapiens OX=9606 GN=IPO9 PE=1 SV=3	15	10	10	115.9
A8MXP9	Matrin-3 OS=Homo sapiens OX=9606 GN=MATR3 PE=1 SV=1	18	10	10	99.9
B3KX19	116 kDa U5 small nuclear ribonucleoprotein component OS=Homo sapiens OX=9606 PE=2 SV=1	13	10	10	108.1
B2R9K8	cDNA, FLJ94440, highly similar to Homo sapiens chaperonin containing TCP1, subunit 6A (zeta 1)(CCT6A), mRNA OS=Homo sapiens OX=9606 PE=2 SV=1	27	10	10	57.9
B4DEB0	cDNA FLJ56054, highly similar to 26S proteasome non-ATPase regulatory subunit 3 OS=Homo sapiens OX=9606 PE=2 SV=1	25	10	10	58.5
P53621	Coatomer subunit alpha OS=Homo sapiens OX=9606 GN=COPA PE=1 SV=2	10	10	10	138.3
B5BUE6	Probable ATP-dependent RNA helicase DDX5 (Fragment) OS=Homo sapiens OX=9606 GN=DDX5 PE=2 SV=1	17	10	6	69.1
Q92804	TATA-binding protein-associated factor 2N OS=Homo sapiens OX=9606 GN=TAF15 PE=1 SV=1	28	9	7	61.8
P17987	T-complex protein 1 subunit alpha OS=Homo sapiens OX=9606 GN=TCP1 PE=1 SV=1	23	9	9	60.3
Q53HQ7	Elongation factor 1-alpha (Fragment) OS=Homo sapiens OX=9606 PE=2 SV=1	30	9	9	50.2
A0A1Y0BRN0	Unconventional myosin-VI OS=Homo sapiens OX=9606 GN=Myo6-008 PE=2 SV=1	10	9	9	146.9
P07814	Bifunctional glutamate/proline--tRNA ligase OS=Homo sapiens OX=9606 GN=EPRS1 PE=1 SV=5	8	9	9	170.5
C9J2Y9	DNA-directed RNA polymerase subunit beta OS=Homo sapiens OX=9606 GN=POLR2B PE=1 SV=2	11	9	9	133
B9ZVT1	RNA-binding protein 12B OS=Homo sapiens OX=9606 GN=RBM12B PE=1 SV=2	15	9	9	102.6
A0A024R7L5	UPF1 OS=Homo sapiens OX=9606 GN=UPF1 PE=2 SV=1	10	9	9	123
Q59H77	T-complex protein 1 subunit gamma (Fragment) OS=Homo sapiens OX=9606 PE=2 SV=1	18	9	9	63.5
A0A024R3R6	Nucleoporin 133kDa, isoform CRA_a OS=Homo sapiens OX=9606 GN=NUP133 PE=3 SV=1	12	8	8	110.4
B3KMV5	cDNA FLJ12728 fis, clone NT2RP2000040, highly similar to Protein FAM62A OS=Homo sapiens OX=9606 PE=2 SV=1	10	8	8	122.8
A0A7I2V599	60 kDa heat shock protein, mitochondrial OS=Homo sapiens OX=9606 GN=HSPD1 PE=1 SV=1	24	8	8	57.8
B3KWG6	cDNA FLJ43041 fis, clone BRTHA3003339, highly similar to Importin beta-3 OS=Homo sapiens OX=9606 PE=2 SV=1	14	8	8	81.2
Q9H6R4	Nucleolar protein 6 OS=Homo sapiens OX=9606 GN=NOL6 PE=1 SV=2	10	8	8	127.5
Q8N163	Cell cycle and apoptosis regulator protein 2 OS=Homo sapiens OX=9606 GN=CCAR2 PE=1 SV=2	10	8	8	102.8
P78527	DNA-dependent protein kinase catalytic subunit OS=Homo sapiens OX=9606 GN=PRKDC PE=1 SV=3	3	8	8	468.8
O75694	Nuclear pore complex protein Nup155 OS=Homo sapiens OX=9606 GN=NUP155 PE=1 SV=1	8	8	8	155.1
P78371	T-complex protein 1 subunit beta OS=Homo sapiens OX=9606 GN=CCT2 PE=1 SV=4	21	7	7	57.5
O76021	Ribosomal L1 domain-containing protein 1 OS=Homo sapiens OX=9606 GN=RSL1D1 PE=1 SV=3	19	7	7	54.9
P42285	Exosome RNA helicase MTR4 OS=Homo sapiens OX=9606 GN=MTREX PE=1 SV=3	10	7	7	117.7
Q99832	T-complex protein 1 subunit eta OS=Homo sapiens OX=9606 GN=CCT7 PE=1 SV=2	19	7	7	59.3
B2R5U1	Staphylococcal nuclease domain-containing protein OS=Homo sapiens OX=9606 PE=2 SV=1	13	7	7	99.6
Q86VX4	Structural maintenance of chromosomes protein OS=Homo sapiens OX=9606 GN=SMC3 PE=2 SV=1	8	7	7	141.4
H3BQZ7	HCG2044799 OS=Homo sapiens OX=9606 GN=HNRNPUL2-BSCL2 PE=4 SV=1	13	7	7	84.6
A0A804HL54	isoleucine--tRNA ligase OS=Homo sapiens OX=9606 GN=IARS1 PE=1 SV=1	8	7	7	141.5
P11021	Endoplasmic reticulum chaperone BiP OS=Homo sapiens OX=9606 GN=HSPA5 PE=1 SV=2	13	7	5	72.3
Q93009	Ubiquitin carboxyl-terminal hydrolase 7 OS=Homo sapiens OX=9606 GN=USP7 PE=1 SV=2	9	7	7	128.2
A0A5H1ZRQ2	RNA helicase OS=Homo sapiens OX=9606 GN=DDX17 PE=1 SV=2	10	7	3	80.4
A0A7I2V535	Non-POU domain-containing octamer-binding protein OS=Homo sapiens OX=9606 GN=NONO PE=1 SV=1	23	7	7	57.6
Q03701	CCAAT/enhancer-binding protein zeta OS=Homo sapiens OX=9606 GN=CEBPZ PE=1 SV=3	6	7	7	120.9
A0A087X0X3	Heterogeneous nuclear ribonucleoprotein M OS=Homo sapiens OX=9606 GN=HNRNPM PE=1 SV=1	11	7	7	77.5
P28370	Probable global transcription activator SNF2L1 OS=Homo sapiens OX=9606 GN=SMARCA1 PE=1 SV=2	6	7	4	122.5
A0A7P0T9C4	Cytoplasmic dynein 1 heavy chain 1 OS=Homo sapiens OX=9606 GN=DYNC1H1 PE=1 SV=1	2	7	7	534.7
Q16531	DNA damage-binding protein 1 OS=Homo sapiens OX=9606 GN=DDB1 PE=1 SV=1	10	7	7	126.9
P55795	Heterogeneous nuclear ribonucleoprotein H2 OS=Homo sapiens OX=9606 GN=HNRNPH2 PE=1 SV=1	18	6	1	49.2
A8K5Y7	cDNA FLJ78655, highly similar to Homo sapiens exportin 5 (XPO5), mRNA OS=Homo sapiens OX=9606 PE=2 SV=1	7	6	6	136.2
Q2TUW9	Lactotransferrin OS=Homo sapiens OX=9606 PE=2 SV=1	13	6	6	77.9
B3KQ33	cDNA FLJ32715 fis, clone TESTI2000784, highly similar to Importin-4 OS=Homo sapiens OX=9606 PE=2 SV=1	9	6	6	118.7
B3KPB9	Eukaryotic translation initiation factor 3 subunit L OS=Homo sapiens OX=9606 GN=EIF3L PE=2 SV=1	13	6	6	70.9
B4DVQ5	Eukaryotic translation initiation factor 3 subunit C OS=Homo sapiens OX=9606 GN=EIF3C PE=2 SV=1	7	6	6	103.6
Q4VCS5	Angiomotin OS=Homo sapiens OX=9606 GN=AMOT PE=1 SV=1	9	6	6	118
O43390	Heterogeneous nuclear ribonucleoprotein R OS=Homo sapiens OX=9606 GN=HNRNPR PE=1 SV=1	12	6	6	70.9
Q9UP60	SNC73 protein OS=Homo sapiens OX=9606 GN=SNC73 PE=2 SV=1	19	6	6	40.9
Q9BXP5	Serrate RNA effector molecule homolog OS=Homo sapiens OX=9606 GN=SRRT PE=1 SV=1	10	6	6	100.6
B7Z809	C-1-tetrahydrofolate synthase, cytoplasmic OS=Homo sapiens OX=9606 PE=2 SV=1	7	6	6	110.4
A0PJ47	SAFB2 protein (Fragment) OS=Homo sapiens OX=9606 GN=SAFB2 PE=2 SV=1	14	6	2	56.9
Q04695	Keratin, type I cytoskeletal 17 OS=Homo sapiens OX=9606 GN=KRT17 PE=1 SV=2	13	6	2	48.1
Q9Y3I0	RNA-splicing ligase RtcB homolog OS=Homo sapiens OX=9606 GN=RTCB PE=1 SV=1	16	6	6	55.2
Q53HF2	Heat shock 70kDa protein 8 isoform 2 variant (Fragment) OS=Homo sapiens OX=9606 PE=1 SV=1	17	6	3	53.5
B7Z2Z1	cDNA FLJ59523, highly similar to Scaffold attachment factor B OS=Homo sapiens OX=9606 PE=2 SV=1	9	6	2	91
B2RBS8	cDNA, FLJ95666, highly similar to Homo sapiens albumin (ALB), mRNA OS=Homo sapiens OX=9606 PE=2 SV=1	9	6	6	69.3
P11388	DNA topoisomerase 2-alpha OS=Homo sapiens OX=9606 GN=TOP2A PE=1 SV=3	5	6	6	174.3
P07900	Heat shock protein HSP 90-alpha OS=Homo sapiens OX=9606 GN=HSP90AA1 PE=1 SV=5	11	6	3	84.6
P11498	Pyruvate carboxylase, mitochondrial OS=Homo sapiens OX=9606 GN=PC PE=1 SV=2	8	6	6	129.6
O43175	D-3-phosphoglycerate dehydrogenase OS=Homo sapiens OX=9606 GN=PHGDH PE=1 SV=4	16	6	6	56.6
P05787	Keratin, type II cytoskeletal 8 OS=Homo sapiens OX=9606 GN=KRT8 PE=1 SV=7	13	6	3	53.7
Q16513	Serine/threonine-protein kinase N2 OS=Homo sapiens OX=9606 GN=PKN2 PE=1 SV=1	9	6	5	112
Q9P2R3	Rabankyrin-5 OS=Homo sapiens OX=9606 GN=ANKFY1 PE=1 SV=2	7	6	5	128.3
J9R021	Eukaryotic translation initiation factor 3 subunit A OS=Homo sapiens OX=9606 GN=eIF3a PE=2 SV=1	5	6	6	166.4
O95678	Keratin, type II cytoskeletal 75 OS=Homo sapiens OX=9606 GN=KRT75 PE=1 SV=2	10	6	1	59.5
P50990	T-complex protein 1 subunit theta OS=Homo sapiens OX=9606 GN=CCT8 PE=1 SV=4	13	6	6	59.6
B2R7B5	cDNA, FLJ93365, highly similar to Homo sapiens KH domain containing, RNA binding, signal transduction associated 1 (KHDRBS1), mRNA OS=Homo sapiens OX=9606 PE=2 SV=1	19	5	5	48.2
Q1HG44	Dual oxidase maturation factor 2 OS=Homo sapiens OX=9606 GN=DUOXA2 PE=1 SV=2	17	5	5	34.8
Q9BVP2	Guanine nucleotide-binding protein-like 3 OS=Homo sapiens OX=9606 GN=GNL3 PE=1 SV=2	12	5	5	62
Q6NUR1	Non-SMC condensin I complex, subunit G OS=Homo sapiens OX=9606 GN=NCAPG PE=2 SV=1	6	5	5	114.1
J3QTR3	Ubiquitin-40S ribosomal protein S27a (Fragment) OS=Homo sapiens OX=9606 GN=RPS27A PE=1 SV=1	52	5	5	12.2
A0A8I5KW55	ER membrane protein complex subunit 1 OS=Homo sapiens OX=9606 GN=EMC1 PE=1 SV=1	7	5	5	111.5
P55060	Exportin-2 OS=Homo sapiens OX=9606 GN=CSE1L PE=1 SV=3	7	5	5	110.3
I3L1L3	Myb-binding protein 1A (Fragment) OS=Homo sapiens OX=9606 GN=MYBBP1A PE=1 SV=1	5	5	5	140.2
Q53EP4	Dolichyl-diphosphooligosaccharide--protein glycosyltransferase subunit 1 (Fragment) OS=Homo sapiens OX=9606 PE=2 SV=1	10	5	5	68.5
Q9Y2L1	Exosome complex exonuclease RRP44 OS=Homo sapiens OX=9606 GN=DIS3 PE=1 SV=2	7	5	5	108.9
Q9Y2W1	Thyroid hormone receptor-associated protein 3 OS=Homo sapiens OX=9606 GN=THRAP3 PE=1 SV=2	6	5	4	108.6
P16615	Sarcoplasmic/endoplasmic reticulum calcium ATPase 2 OS=Homo sapiens OX=9606 GN=ATP2A2 PE=1 SV=1	6	5	5	114.7
A0A8Q3WKK0	AP-3 complex subunit beta OS=Homo sapiens OX=9606 GN=AP3B1 PE=1 SV=1	6	5	5	116.5
X5D2F4	Cytoplasmic FMR1 interacting protein 1 isoform A (Fragment) OS=Homo sapiens OX=9606 GN=CYFIP1 PE=2 SV=1	5	5	5	145.1
P12236	ADP/ATP translocase 3 OS=Homo sapiens OX=9606 GN=SLC25A6 PE=1 SV=4	18	5	5	32.8
P13639	Elongation factor 2 OS=Homo sapiens OX=9606 GN=EEF2 PE=1 SV=4	6	5	5	95.3
F5GZS6	4F2 cell-surface antigen heavy chain OS=Homo sapiens OX=9606 GN=SLC3A2 PE=1 SV=1	10	5	5	64.8
P54577	Tyrosine--tRNA ligase, cytoplasmic OS=Homo sapiens OX=9606 GN=YARS1 PE=1 SV=4	9	5	5	59.1
Q96HY6	DDRGK domain-containing protein 1 OS=Homo sapiens OX=9606 GN=DDRGK1 PE=1 SV=2	21	4	4	35.6
B4DDU6	T-complex protein 1 subunit epsilon OS=Homo sapiens OX=9606 PE=2 SV=1	11	4	3	55.4
Q16195	Keratin (Fragment) OS=Homo sapiens OX=9606 GN=keratin PE=2 SV=1	20	4	1	27.6
V9GYM8	Rho guanine nucleotide exchange factor 2 OS=Homo sapiens OX=9606 GN=ARHGEF2 PE=1 SV=1	6	4	4	116
A0A2S1ZR79	Structural maintenance of chromosomes 6 OS=Homo sapiens OX=9606 GN=SMC6 PE=2 SV=1	6	4	4	126.3
Q8TBR3	Fusion (Involved in t(1216) in malignant liposarcoma) OS=Homo sapiens OX=9606 GN=FUS PE=2 SV=1	7	4	2	53.4
Q9Y2A7	Nck-associated protein 1 OS=Homo sapiens OX=9606 GN=NCKAP1 PE=1 SV=1	4	4	4	128.7
P04844	Dolichyl-diphosphooligosaccharide--protein glycosyltransferase subunit 2 OS=Homo sapiens OX=9606 GN=RPN2 PE=1 SV=3	11	4	4	69.2
A0A2R8Y793	Actin, cytoplasmic 1 (Fragment) OS=Homo sapiens OX=9606 GN=ACTB PE=1 SV=1	20	4	4	34.1
A0A8V8TNY3	Constitutive coactivator of PPAR-gamma-like protein 1 OS=Homo sapiens OX=9606 GN=FAM120A PE=4 SV=1	6	4	4	121.8
A0A7I2V3Z3	Importin subunit alpha-1 OS=Homo sapiens OX=9606 GN=KPNA2 PE=1 SV=1	17	4	4	43.5
Q6MZM3	Cohesin subunit SA OS=Homo sapiens OX=9606 GN=DKFZp686C21148 PE=2 SV=1	5	4	4	141.2
A0A7I2V4F0	ATP-dependent RNA helicase DDX1 OS=Homo sapiens OX=9606 GN=DDX1 PE=1 SV=1	7	4	4	81.7
Q05CT2	FAM98A protein (Fragment) OS=Homo sapiens OX=9606 GN=FAM98A PE=2 SV=1	26	4	4	20.7
A0A8I5KSD5	Plectin OS=Homo sapiens OX=9606 GN=PLEC PE=1 SV=1	1	4	4	505
Q53FS6	TNF receptor-associated protein 1 variant (Fragment) OS=Homo sapiens OX=9606 PE=2 SV=1	8	4	4	80
A1A4E9	Keratin 13 OS=Homo sapiens OX=9606 GN=KRT13 PE=2 SV=1	7	4	1	49.6
B3KM80	Nucleolin OS=Homo sapiens OX=9606 GN=NCL PE=2 SV=1	8	4	4	58.5
P36578	60S ribosomal protein L4 OS=Homo sapiens OX=9606 GN=RPL4 PE=1 SV=5	15	4	4	47.7
Q4LE79	DSP variant protein (Fragment) OS=Homo sapiens OX=9606 GN=DSP variant protein PE=2 SV=1	2	4	4	265
B4DSN3	cDNA FLJ60345, highly similar to Protein transport protein Sec24C OS=Homo sapiens OX=9606 PE=2 SV=1	5	4	4	106.5
P46087	Probable 28S rRNA (cytosine(4447)-C(5))-methyltransferase OS=Homo sapiens OX=9606 GN=NOP2 PE=1 SV=2	7	4	4	89.2
O14654	Insulin receptor substrate 4 OS=Homo sapiens OX=9606 GN=IRS4 PE=1 SV=1	4	3	3	133.7
V9GZ17	Tubulin alpha-8 chain (Fragment) OS=Homo sapiens OX=9606 GN=TUBA8 PE=1 SV=1	15	3	2	31.1
Q9NZI8	Insulin-like growth factor 2 mRNA-binding protein 1 OS=Homo sapiens OX=9606 GN=IGF2BP1 PE=1 SV=2	8	3	3	63.4
A0A1U9X7L7	RNA helicase OS=Homo sapiens OX=9606 GN=DHX16 PE=4 SV=1	5	3	3	112.4
Q0QEN7	ATP synthase subunit beta (Fragment) OS=Homo sapiens OX=9606 GN=ATP5B PE=2 SV=1	9	3	3	48.1
J3QRN6	Unconventional myosin-Id OS=Homo sapiens OX=9606 GN=MYO1D PE=1 SV=1	4	3	3	111.2
B7ZKN7	DNA helicase OS=Homo sapiens OX=9606 GN=BLM PE=2 SV=1	3	3	3	117
D3DTH7	Myosin IC, isoform CRA_a OS=Homo sapiens OX=9606 GN=MYO1C PE=3 SV=1	4	3	1	98.9
M0R3F1	Heterogeneous nuclear ribonucleoprotein U-like protein 1 (Fragment) OS=Homo sapiens OX=9606 GN=HNRNPUL1 PE=1 SV=1	8	3	3	71.7
M1V490	KIF5B-RET(NM_020630)_K22R12 fusion protein OS=Homo sapiens OX=9606 GN=KIF5B-RET(NM_020630)_K22;R12 PE=2 SV=1	4	3	3	134.1
B2RNR6	Zinc finger RNA binding protein OS=Homo sapiens OX=9606 GN=ZFR PE=2 SV=1	3	3	3	116.9
O00159	Unconventional myosin-Ic OS=Homo sapiens OX=9606 GN=MYO1C PE=1 SV=4	3	3	1	121.6
A8K5B6	cDNA FLJ76830, highly similar to Homo sapiens SWI/SNF related, matrix associated, actin dependent regulator of chromatin, subfamily a, member 3 (SMARCA3), transcript variant 1, mRNA OS=Homo sapiens OX=9606 PE=2 SV=1	3	3	3	113.9
Q12769	Nuclear pore complex protein Nup160 OS=Homo sapiens OX=9606 GN=NUP160 PE=1 SV=3	2	3	3	162
A0A7P0TAE1	Endoplasmin OS=Homo sapiens OX=9606 GN=HSP90B1 PE=1 SV=1	6	3	2	90.7
P21333	Filamin-A OS=Homo sapiens OX=9606 GN=FLNA PE=1 SV=4	2	3	3	280.6
Q8IY18	Structural maintenance of chromosomes protein 5 OS=Homo sapiens OX=9606 GN=SMC5 PE=1 SV=2	3	3	3	128.7
Q00341	Vigilin OS=Homo sapiens OX=9606 GN=HDLBP PE=1 SV=2	3	3	3	141.4
Q12906	Interleukin enhancer-binding factor 3 OS=Homo sapiens OX=9606 GN=ILF3 PE=1 SV=3	5	3	3	95.3
F8VZX2	Poly(rC)-binding protein 2 OS=Homo sapiens OX=9606 GN=PCBP2 PE=1 SV=1	12	3	2	33.8
Q15386	Ubiquitin-protein ligase E3C OS=Homo sapiens OX=9606 GN=UBE3C PE=1 SV=3	3	3	3	123.8
Q9NVI7	ATPase family AAA domain-containing protein 3A OS=Homo sapiens OX=9606 GN=ATAD3A PE=1 SV=2	4	3	3	71.3
A0A384MDT0	Epididymis secretory sperm binding protein OS=Homo sapiens OX=9606 PE=2 SV=1	3	3	1	133.6
Q9C0E2	Exportin-4 OS=Homo sapiens OX=9606 GN=XPO4 PE=1 SV=2	3	3	3	130.1
B3KRQ2	cDNA FLJ34689 fis, clone MESAN2000815, highly similar to Homo sapiens leucine zipper protein 5 (LUZP5), mRNA OS=Homo sapiens OX=9606 PE=2 SV=1	2	3	3	130.9
P61960	Ubiquitin-fold modifier 1 OS=Homo sapiens OX=9606 GN=UFM1 PE=1 SV=1	41	2	2	9.1
Q86UM1	Uncharacterized protein EIF3S9 (Fragment) OS=Homo sapiens OX=9606 GN=EIF3S9 PE=4 SV=1	11	2	2	42.2
A0A5C2GK16	IG c1122_light_IGKV2-28_IGKJ2 (Fragment) OS=Homo sapiens OX=9606 PE=2 SV=1	34	2	2	12.1
O00267	Transcription elongation factor SPT5 OS=Homo sapiens OX=9606 GN=SUPT5H PE=1 SV=1	3	2	2	120.9
P58107	Epiplakin OS=Homo sapiens OX=9606 GN=EPPK1 PE=1 SV=3	5	2	2	555.3
X6RGP5	Protein transport protein sec16 (Fragment) OS=Homo sapiens OX=9606 GN=SEC16A PE=1 SV=1	3	2	2	115.2
A0A2Z6ATB6	Drebrin A OS=Homo sapiens OX=9606 GN=DBN1 PE=2 SV=1	5	2	2	76.3
Q99460	26S proteasome non-ATPase regulatory subunit 1 OS=Homo sapiens OX=9606 GN=PSMD1 PE=1 SV=2	3	2	2	105.8
Q5BKZ1	DBIRD complex subunit ZNF326 OS=Homo sapiens OX=9606 GN=ZNF326 PE=1 SV=2	5	2	2	65.6
A0A024R3R5	Delta(14)-sterol reductase LBR OS=Homo sapiens OX=9606 GN=LBR PE=3 SV=1	5	2	2	70.7
O15260	Surfeit locus protein 4 OS=Homo sapiens OX=9606 GN=SURF4 PE=1 SV=3	11	2	2	30.4
P00338	L-lactate dehydrogenase A chain OS=Homo sapiens OX=9606 GN=LDHA PE=1 SV=2	8	2	2	36.7
A0A0S2Z4X1	Epididymis secretory sperm binding protein (Fragment) OS=Homo sapiens OX=9606 GN=RBM10 PE=2 SV=1	3	2	2	94.3
P00450	Ceruloplasmin OS=Homo sapiens OX=9606 GN=CP PE=1 SV=1	2	2	2	122.1
B2RCJ6	cDNA, FLJ96114, highly similar to Homo sapiens bromodomain and WD repeat domain containing 2 (BRWD2), mRNA OS=Homo sapiens OX=9606 PE=2 SV=1	2	2	2	136.7
Q5QNW6	Histone H2B type 2-F OS=Homo sapiens OX=9606 GN=H2BC18 PE=1 SV=3	19	2	2	13.9
A0A8V8TQQ7	DNA ligase 1 OS=Homo sapiens OX=9606 GN=LIG1 PE=4 SV=1	3	2	2	101.6
Q9Y2H1	Serine/threonine-protein kinase 38-like OS=Homo sapiens OX=9606 GN=STK38L PE=1 SV=3	5	2	1	54
B2R6F9	cDNA, FLJ92932, highly similar to Homo sapiens serine/threonine kinase 38 (STK38), mRNA OS=Homo sapiens OX=9606 PE=2 SV=1	5	2	1	54.2
E9PFH4	Transportin-3 OS=Homo sapiens OX=9606 GN=TNPO3 PE=1 SV=1	4	2	2	96.6
Q1L838	GTBP-ALT OS=Homo sapiens OX=9606 GN=GTBP PE=4 SV=1	2	2	2	121
A0A1B0GW05	Probable C-mannosyltransferase DPY19L1 OS=Homo sapiens OX=9606 GN=DPY19L1 PE=1 SV=1	3	2	2	84.5
P48444	Coatomer subunit delta OS=Homo sapiens OX=9606 GN=ARCN1 PE=1 SV=1	4	2	2	57.2
Q96PK6	RNA-binding protein 14 OS=Homo sapiens OX=9606 GN=RBM14 PE=1 SV=2	4	2	2	69.4
O60502	Protein O-GlcNAcase OS=Homo sapiens OX=9606 GN=OGA PE=1 SV=2	2	2	2	102.8
A0A024R7K0	Splicing factor, arginine/serine-rich 14, isoform CRA_a OS=Homo sapiens OX=9606 GN=SFRS14 PE=4 SV=1	2	2	2	120.2
D3DP78	Aspartate--tRNA ligase, cytoplasmic OS=Homo sapiens OX=9606 GN=DARS PE=3 SV=1	6	2	2	53.4
Q8IWX8	Calcium homeostasis endoplasmic reticulum protein OS=Homo sapiens OX=9606 GN=CHERP PE=1 SV=3	2	2	2	103.6
F8W1S1	Keratin, type II cytoskeletal 74 OS=Homo sapiens OX=9606 GN=KRT74 PE=1 SV=1	4	2	1	59.4
B4DRG9	cDNA FLJ51951, highly similar to Squamous cell carcinoma antigen recognized by T-cells 3 (Fragment) OS=Homo sapiens OX=9606 PE=2 SV=1	5	2	2	74.2
J3KR97	Tubulin-specific chaperone D OS=Homo sapiens OX=9606 GN=TBCD PE=1 SV=1	2	2	2	136.5
E9PPJ0	Splicing factor 3B subunit 2 OS=Homo sapiens OX=9606 GN=SF3B2 PE=1 SV=1	3	2	2	98.1
P14923	Junction plakoglobin OS=Homo sapiens OX=9606 GN=JUP PE=1 SV=3	4	2	2	81.7
Q56VW8	Serine/threonine-protein phosphatase 2A 55 kDa regulatory subunit B OS=Homo sapiens OX=9606 PE=2 SV=1	5	2	2	51.6
P12273	Prolactin-inducible protein OS=Homo sapiens OX=9606 GN=PIP PE=1 SV=1	18	2	2	16.6
Q59F68	RNA helicase (Fragment) OS=Homo sapiens OX=9606 PE=2 SV=1	7	2	2	42.4
Q13423	NAD(P) transhydrogenase, mitochondrial OS=Homo sapiens OX=9606 GN=NNT PE=1 SV=3	3	2	2	113.8
A0A3B3IRQ8	CTP synthase OS=Homo sapiens OX=9606 GN=CTPS1 PE=1 SV=1	6	2	2	50.4
A8K6Q4	cDNA FLJ76888, highly similar to Homo sapiens RNA binding motif protein 6 (RBM6), mRNA OS=Homo sapiens OX=9606 PE=2 SV=1	2	2	2	128.5
Q9Y230	RuvB-like 2 OS=Homo sapiens OX=9606 GN=RUVBL2 PE=1 SV=3	4	2	2	51.1
P08243	Asparagine synthetase [glutamine-hydrolyzing] OS=Homo sapiens OX=9606 GN=ASNS PE=1 SV=4	4	2	2	64.3
Q5D862	Filaggrin-2 OS=Homo sapiens OX=9606 GN=FLG2 PE=1 SV=1	1	2	2	247.9
Q15365	Poly(rC)-binding protein 1 OS=Homo sapiens OX=9606 GN=PCBP1 PE=1 SV=2	7	2	1	37.5
B9EG90	DNA topoisomerase I OS=Homo sapiens OX=9606 GN=TOP1 PE=2 SV=1	3	2	2	90.6
P62805	Histone H4 OS=Homo sapiens OX=9606 GN=H4C16 PE=1 SV=2	19	2	2	11.4
A0A024R7P3	ATPase type 13A1, isoform CRA_f OS=Homo sapiens OX=9606 GN=ATP13A1 PE=3 SV=1	2	2	2	121
O15397	Importin-8 OS=Homo sapiens OX=9606 GN=IPO8 PE=1 SV=2	2	2	2	119.9
O15042	U2 snRNP-associated SURP motif-containing protein OS=Homo sapiens OX=9606 GN=U2SURP PE=1 SV=2	2	2	2	118.2
P62241	40S ribosomal protein S8 OS=Homo sapiens OX=9606 GN=RPS8 PE=1 SV=2	11	2	2	24.2
B4DF70	cDNA FLJ60461, highly similar to Peroxiredoxin-2 OS=Homo sapiens OX=9606 PE=2 SV=1	10	2	2	20.1
F6WLT2	RNA helicase (Fragment) OS=Homo sapiens OX=9606 GN=DDX39B PE=1 SV=1	6	2	2	32.9
Q5JR04	RNA helicase OS=Homo sapiens OX=9606 GN=MOV10 PE=1 SV=1	2	2	2	107.1
P01833	Polymeric immunoglobulin receptor OS=Homo sapiens OX=9606 GN=PIGR PE=1 SV=4	2	2	2	83.2
P54886	Delta-1-pyrroline-5-carboxylate synthase OS=Homo sapiens OX=9606 GN=ALDH18A1 PE=1 SV=2	3	2	2	87.2
Q8NF17	FLJ00385 protein (Fragment) OS=Homo sapiens OX=9606 GN=FLJ00385 PE=1 SV=1	5	2	2	56.1
Q96QU8	Exportin-6 OS=Homo sapiens OX=9606 GN=XPO6 PE=1 SV=1	2	2	2	128.8
Q9NSD9	Phenylalanine--tRNA ligase beta subunit OS=Homo sapiens OX=9606 GN=FARSB PE=1 SV=3	4	2	2	66.1
Q9NYF8	Bcl-2-associated transcription factor 1 OS=Homo sapiens OX=9606 GN=BCLAF1 PE=1 SV=2	2	2	1	106.1
H0YKI9	Elongation factor-like GTPase 1 OS=Homo sapiens OX=9606 GN=EFL1 PE=1 SV=2	2	2	2	119.9
P46977	Dolichyl-diphosphooligosaccharide--protein glycosyltransferase subunit STT3A OS=Homo sapiens OX=9606 GN=STT3A PE=1 SV=2	2	2	2	80.5
A0A5C2GFE9	IG c844_heavy_IGHV1-69_IGHD3-10_IGHJ6 (Fragment) OS=Homo sapiens OX=9606 PE=2 SV=1	20	1	1	13.3
A0A5C2GQC2	IG c1093_heavy_IGHV3-53_IGHD6-6_IGHJ3 (Fragment) OS=Homo sapiens OX=9606 PE=2 SV=1	18	1	1	13.3
P06702	Protein S100-A9 OS=Homo sapiens OX=9606 GN=S100A9 PE=1 SV=1	13	1	1	13.2
Q02413	Desmoglein-1 OS=Homo sapiens OX=9606 GN=DSG1 PE=1 SV=2	2	1	1	113.7
K7ER16	Phenylalanine--tRNA ligase alpha subunit OS=Homo sapiens OX=9606 GN=FARSA PE=1 SV=1	6	1	1	26
Q6PK82	AP3D1 protein (Fragment) OS=Homo sapiens OX=9606 GN=AP3D1 PE=2 SV=1	3	1	1	98.5
A0A7S5EUY5	IGH c347_heavy_IGHV1-18_IGHD3-10_IGHJ4 (Fragment) OS=Homo sapiens OX=9606 PE=2 SV=1	11	1	1	14.1
P81605	Dermcidin OS=Homo sapiens OX=9606 GN=DCD PE=1 SV=2	13	1	1	11.3
Q6P1N4	IQGAP1 protein (Fragment) OS=Homo sapiens OX=9606 GN=IQGAP1 PE=2 SV=1	1	1	1	107.5
A0A0B4J1V8	HCG2039996 OS=Homo sapiens OX=9606 GN=PPAN-P2RY11 PE=3 SV=1	2	1	1	87.9
E7ETR0	RuvB-like helicase OS=Homo sapiens OX=9606 GN=RUVBL1 PE=1 SV=1	4	1	1	34.8
Q9UGM3	Deleted in malignant brain tumors 1 protein OS=Homo sapiens OX=9606 GN=DMBT1 PE=1 SV=2	7	1	1	260.6
O94804	Serine/threonine-protein kinase 10 OS=Homo sapiens OX=9606 GN=STK10 PE=1 SV=1	1	1	1	112.1
E2DRY6	phosphopyruvate hydratase OS=Homo sapiens OX=9606 PE=2 SV=1	4	1	1	36.5
A0A024R254	Melanoma antigen family D, 1, isoform CRA_a OS=Homo sapiens OX=9606 GN=MAGED1 PE=4 SV=1	2	1	1	86.1
Q59EC0	Adenosine deaminase, RNA-specific isoform ADAR-a variant (Fragment) OS=Homo sapiens OX=9606 PE=2 SV=1	1	1	1	137.7
P26641	Elongation factor 1-gamma OS=Homo sapiens OX=9606 GN=EEF1G PE=1 SV=3	2	1	1	50.1
A0A5C2GJU6	IG c473_heavy_IGHV3-7_IGHD5-12_IGHJ3 (Fragment) OS=Homo sapiens OX=9606 PE=2 SV=1	13	1	1	13.6
A0A024RAJ7	Ribosome-releasing factor 2, mitochondrial OS=Homo sapiens OX=9606 GN=GFM2 PE=3 SV=1	2	1	1	81.1
P39023	60S ribosomal protein L3 OS=Homo sapiens OX=9606 GN=RPL3 PE=1 SV=2	3	1	1	46.1
H7BXH2	Serine/threonine-protein phosphatase 6 regulatory subunit 3 OS=Homo sapiens OX=9606 GN=PPP6R3 PE=1 SV=1	2	1	1	92.4
Q4ZG51	Uncharacterized protein FNBP3 OS=Homo sapiens OX=9606 GN=FNBP3 PE=2 SV=1	6	1	1	24.3
P05109	Protein S100-A8 OS=Homo sapiens OX=9606 GN=S100A8 PE=1 SV=1	12	1	1	10.8
O75146	Huntingtin-interacting protein 1-related protein OS=Homo sapiens OX=9606 GN=HIP1R PE=1 SV=2	1	1	1	119.3
E9PP73	Coatomer subunit beta (Fragment) OS=Homo sapiens OX=9606 GN=COPB1 PE=1 SV=8	4	1	1	55.4
A0A0B4J259	Lysozyme C OS=Homo sapiens OX=9606 GN=LYZ PE=1 SV=1	9	1	1	15.3
Q9HBI2	SERRATE_Ars2_N domain-containing protein (Fragment) OS=Homo sapiens OX=9606 PE=4 SV=1	16	1	1	12.5
G1UI19	Importin subunit alpha-7 (Fragment) OS=Homo sapiens OX=9606 GN=KPNA6 PE=2 SV=1	6	1	1	28
P51610	Host cell factor 1 OS=Homo sapiens OX=9606 GN=HCFC1 PE=1 SV=2	1	1	1	208.6
B5BU25	Splicing factor U2AF subunit OS=Homo sapiens OX=9606 GN=U2AF2 PE=2 SV=1	3	1	1	53.1
Q71V07	Signal recognition particle subunit SRP72 OS=Homo sapiens OX=9606 PE=2 SV=1	2	1	1	74.6
D3DP75	Rab3 GTPase-activating protein catalytic subunit OS=Homo sapiens OX=9606 GN=RAB3GAP1 PE=3 SV=1	1	1	1	99.1
B2RDN9	cDNA, FLJ96699, highly similar to Homo sapiens thyroid autoantigen 70kDa (Ku antigen) (G22P1), mRNA OS=Homo sapiens OX=9606 PE=2 SV=1	2	1	1	69.7
A0A7I2V454	Serine/threonine-protein kinase Nek9 OS=Homo sapiens OX=9606 GN=NEK9 PE=1 SV=1	2	1	1	94.1
Q96F88	Processing of 1, ribonuclease P/MRP subunit (S. cerevisiae) OS=Homo sapiens OX=9606 GN=POP1 PE=2 SV=1	1	1	1	114.6
Q16777	Histone H2A type 2-C OS=Homo sapiens OX=9606 GN=H2AC20 PE=1 SV=4	15	1	1	14
Q14126	Desmoglein-2 OS=Homo sapiens OX=9606 GN=DSG2 PE=1 SV=2	1	1	1	122.2
Q6AI08	HEAT repeat-containing protein 6 OS=Homo sapiens OX=9606 GN=HEATR6 PE=1 SV=1	1	1	1	128.7
E7EUT5	Glyceraldehyde-3-phosphate dehydrogenase OS=Homo sapiens OX=9606 GN=GAPDH PE=1 SV=1	5	1	1	27.9
M0QXM4	Amino acid transporter OS=Homo sapiens OX=9606 GN=SLC1A5 PE=1 SV=1	3	1	1	39.4
B7Z1M6	cDNA FLJ57716, highly similar to 40S ribosomal protein S4, X isoform OS=Homo sapiens OX=9606 PE=2 SV=1	8	1	1	15
P31025	Lipocalin-1 OS=Homo sapiens OX=9606 GN=LCN1 PE=1 SV=1	6	1	1	19.2
E9PK52	Band 4.1-like protein 2 OS=Homo sapiens OX=9606 GN=EPB41L2 PE=1 SV=1	2	1	1	90.9
Q9BSV4	SFPQ protein (Fragment) OS=Homo sapiens OX=9606 GN=SFPQ PE=2 SV=2	2	1	1	68.6
Q02878	60S ribosomal protein L6 OS=Homo sapiens OX=9606 GN=RPL6 PE=1 SV=3	5	1	1	32.7
H7C519	5'-nucleotidase domain-containing protein 2 (Fragment) OS=Homo sapiens OX=9606 GN=NT5DC2 PE=1 SV=1	4	1	1	23.4
C9JA05	Immunoglobulin J chain (Fragment) OS=Homo sapiens OX=9606 GN=JCHAIN PE=1 SV=1	17	1	1	8.2
P46019	Phosphorylase b kinase regulatory subunit alpha, liver isoform OS=Homo sapiens OX=9606 GN=PHKA2 PE=1 SV=1	1	1	1	138.3
A0AVT1	Ubiquitin-like modifier-activating enzyme 6 OS=Homo sapiens OX=9606 GN=UBA6 PE=1 SV=1	1	1	1	117.9
Q5VTR2	E3 ubiquitin-protein ligase BRE1A OS=Homo sapiens OX=9606 GN=RNF20 PE=1 SV=2	1	1	1	113.6
E7EQI7	WASH complex subunit 5 OS=Homo sapiens OX=9606 GN=WASHC5 PE=1 SV=1	1	1	1	117
A0A3B3IS54	Aspartate--tRNA ligase, mitochondrial OS=Homo sapiens OX=9606 GN=DARS2 PE=1 SV=1	2	1	1	55.1
P05089	Arginase-1 OS=Homo sapiens OX=9606 GN=ARG1 PE=1 SV=2	3	1	1	34.7
A0A7I2V4D7	Nodal modulator 3 OS=Homo sapiens OX=9606 GN=NOMO3 PE=1 SV=1	1	1	1	87.4
A0A8V8TNI3	Nicastrin OS=Homo sapiens OX=9606 GN=NCSTN PE=4 SV=1	2	1	1	74.7
G3V1R5	Nardilysin OS=Homo sapiens OX=9606 GN=NRDC PE=1 SV=1	1	1	1	125
B7Z1I2	Aspartate aminotransferase OS=Homo sapiens OX=9606 PE=2 SV=1	2	1	1	41
A0A7S5BZ71	IGH c2576_heavy_IGHV3-64_IGHD1-26_IGHJ4 (Fragment) OS=Homo sapiens OX=9606 PE=2 SV=1	18	1	1	12.9
H0YEH2	Pumilio homolog 1 (Fragment) OS=Homo sapiens OX=9606 GN=PUM1 PE=1 SV=1	1	1	1	120.2
A0A024RDH6	SEC31-like 1 (S. cerevisiae), isoform CRA_b OS=Homo sapiens OX=9606 GN=SEC31L1 PE=3 SV=1	1	1	1	129
A8KA19	Exportin-T OS=Homo sapiens OX=9606 PE=2 SV=1	1	1	1	109.8
Q0Z944	Beta globin (Fragment) OS=Homo sapiens OX=9606 GN=HBB PE=3 SV=1	10	1	1	11.5
Q9NR30	Nucleolar RNA helicase 2 OS=Homo sapiens OX=9606 GN=DDX21 PE=1 SV=5	1	1	1	87.3
A0A7S5BZZ8	IGH c1297_heavy_IGHV1-18_IGHD6-6_IGHJ3 (Fragment) OS=Homo sapiens OX=9606 PE=2 SV=1	15	1	1	10.3
Q12965	Unconventional myosin-Ie OS=Homo sapiens OX=9606 GN=MYO1E PE=1 SV=2	1	1	1	127
B4DRG0	cDNA FLJ51764, highly similar to Histone deacetylase 1 OS=Homo sapiens OX=9606 PE=2 SV=1	4	1	1	32.7
A0A5C2GAJ3	IGH c313_heavy__IGHV4-59B_IGHD7-27_IGHJ6 (Fragment) OS=Homo sapiens OX=9606 PE=2 SV=1	18	1	1	13.6
A0A5C2GDI3	IG c661_heavy_IGHV1-69_IGHD5-12_IGHJ5 (Fragment) OS=Homo sapiens OX=9606 PE=2 SV=1	20	1	1	13.5
O43156	TELO2-interacting protein 1 homolog OS=Homo sapiens OX=9606 GN=TTI1 PE=1 SV=3	1	1	1	122
A0A5C2GTZ2	IG c1163_light_IGKV2D-28_IGKJ3 (Fragment) OS=Homo sapiens OX=9606 PE=2 SV=1	23	1	1	12.1
A6NMN0	Phosphorylase b kinase regulatory subunit OS=Homo sapiens OX=9606 GN=PHKA1 PE=1 SV=1	1	1	1	139
Q59FD4	hexokinase (Fragment) OS=Homo sapiens OX=9606 PE=2 SV=1	1	1	1	105.7
O15371	Eukaryotic translation initiation factor 3 subunit D OS=Homo sapiens OX=9606 GN=EIF3D PE=1 SV=1	2	1	1	63.9
O94906	Pre-mRNA-processing factor 6 OS=Homo sapiens OX=9606 GN=PRPF6 PE=1 SV=1	1	1	1	106.9
P54136	Arginine--tRNA ligase, cytoplasmic OS=Homo sapiens OX=9606 GN=RARS1 PE=1 SV=2	2	1	1	75.3
F5GX64	DNA-binding protein SMUBP-2 (Fragment) OS=Homo sapiens OX=9606 GN=IGHMBP2 PE=1 SV=2	5	1	1	26.6
P56192	Methionine--tRNA ligase, cytoplasmic OS=Homo sapiens OX=9606 GN=MARS1 PE=1 SV=2	1	1	1	101.1
Q6IQ49	Splicing regulator SDE2 OS=Homo sapiens OX=9606 GN=SDE2 PE=1 SV=1	2	1	1	49.7
Q86XP3	ATP-dependent RNA helicase DDX42 OS=Homo sapiens OX=9606 GN=DDX42 PE=1 SV=1	2	1	1	102.9
A8K5F7	cDNA FLJ75405, highly similar to Homo sapiens diaphanous homolog 2 (Drosophila) (DIAPH2), transcript variant 12C, mRNA OS=Homo sapiens OX=9606 PE=2 SV=1	1	1	1	124.6
M0R076	NAD(P)-dependent oxidoreductase (Fragment) OS=Homo sapiens OX=9606 PE=1 SV=1	14	1	1	13.1
F8VU51	YLP motif-containing protein 1 OS=Homo sapiens OX=9606 GN=YLPM1 PE=1 SV=1	1	1	1	160.6
O76031	ATP-dependent Clp protease ATP-binding subunit clpX-like, mitochondrial OS=Homo sapiens OX=9606 GN=CLPX PE=1 SV=2	2	1	1	69.2
I3L352	ATP-dependent RNA helicase DDX19A (Fragment) OS=Homo sapiens OX=9606 GN=DDX19A PE=1 SV=1	2	1	1	44.9
A8KAL1	cDNA FLJ76980, highly similar to Homo sapiens LYST-interacting protein LIP8 (LIP8), mRNA OS=Homo sapiens OX=9606 PE=2 SV=1	1	1	1	101.2
Q96JM3	Chromosome alignment-maintaining phosphoprotein 1 OS=Homo sapiens OX=9606 GN=CHAMP1 PE=1 SV=2	2	1	1	89
H3BUL6	E3 ubiquitin protein ligase (Fragment) OS=Homo sapiens OX=9606 GN=RNF40 PE=1 SV=1	10	1	1	14.4
B3KRQ8	DNA-directed RNA polymerase subunit beta OS=Homo sapiens OX=9606 PE=2 SV=1	1	1	1	94.3
U6FSN9	Tyrosine-protein kinase receptor OS=Homo sapiens OX=9606 GN=Mprip-Ntrk1 fusion gene PE=2 SV=1	1	1	1	150.4
A0A2U8J956	Ig heavy chain variable region (Fragment) OS=Homo sapiens OX=9606 GN=IgH PE=2 SV=1	23	1	1	11.6
A0A8I5KWU3	La ribonucleoprotein domain family, member 1, isoform CRA_a OS=Homo sapiens OX=9606 GN=LARP1 PE=1 SV=1	1	1	1	102.4
Q9NWH9	SAFB-like transcription modulator OS=Homo sapiens OX=9606 GN=SLTM PE=1 SV=2	1	1	1	117.1
P46060	Ran GTPase-activating protein 1 OS=Homo sapiens OX=9606 GN=RANGAP1 PE=1 SV=1	2	1	1	63.5
B4DKU3	cDNA FLJ53449, highly similar to rRNA methyltransferase 3 OS=Homo sapiens OX=9606 PE=2 SV=1	1	1	1	82.5
A0A8C8L3F5	Long-chain-fatty-acid--CoA ligase OS=Homo sapiens OX=9606 GN=ACSL5 PE=1 SV=1	1	1	1	79.5
A0A5C2GPZ2	IG c784_heavy_IGHV3-53_IGHD3-22_IGHJ3 (Fragment) OS=Homo sapiens OX=9606 PE=2 SV=1	18	1	1	12.9
Q9P035	Very-long-chain (3R)-3-hydroxyacyl-CoA dehydratase 3 OS=Homo sapiens OX=9606 GN=HACD3 PE=1 SV=2	3	1	1	43.1
P26373	60S ribosomal protein L13 OS=Homo sapiens OX=9606 GN=RPL13 PE=1 SV=4	4	1	1	24.2
E9PBY7	Zinc finger CCCH domain-containing protein 11A (Fragment) OS=Homo sapiens OX=9606 GN=ZC3H11A PE=1 SV=1	2	1	1	57.4
A0A5C2GVR2	IG c1859_heavy_IGHV1-69_IGHD3-3_IGHJ3 (Fragment) OS=Homo sapiens OX=9606 PE=2 SV=1	25	1	1	13.4
Q9H078	Caseinolytic peptidase B protein homolog OS=Homo sapiens OX=9606 GN=CLPB PE=1 SV=1	2	1	1	78.7
B4DK32	cDNA FLJ61095, highly similar to Ubiquitin conjugation factor E4 A (Fragment) OS=Homo sapiens OX=9606 PE=2 SV=1	1	1	1	119.7
Q9Y6X9	ATPase MORC2 OS=Homo sapiens OX=9606 GN=MORC2 PE=1 SV=2	1	1	1	117.8
B4DY72	cDNA FLJ52360, highly similar to Heat-shock protein 105 kDa OS=Homo sapiens OX=9606 PE=2 SV=1	2	1	1	77.1
P10155	RNA-binding protein RO60 OS=Homo sapiens OX=9606 GN=RO60 PE=1 SV=2	2	1	1	60.6
B5MCG9	R3H domain-containing protein 2 OS=Homo sapiens OX=9606 GN=R3HDM2 PE=1 SV=2	1	1	1	110.6
B4DKG8	cDNA FLJ60634, highly similar to Exosome component 10 OS=Homo sapiens OX=9606 PE=2 SV=1	2	1	1	77.7
Q9NVC2	DNA-directed RNA polymerase OS=Homo sapiens OX=9606 PE=2 SV=1	4	1	1	38.5
P46013	Proliferation marker protein Ki-67 OS=Homo sapiens OX=9606 GN=MKI67 PE=1 SV=2	1	1	1	358.5
E9PLX7	60S ribosomal protein L27a OS=Homo sapiens OX=9606 GN=RPL27A PE=1 SV=1	10	1	1	12.5
Q9UK51	Neurofilament-3 (150 kD medium) (Fragment) OS=Homo sapiens OX=9606 GN=NEF3 PE=2 SV=1	3	1	1	28.4
A0A7P0T862	Nicotinamide phosphoribosyltransferase OS=Homo sapiens OX=9606 GN=NAMPT PE=1 SV=1	2	1	1	44.9
A8K6N9	calcium/calmodulin-dependent protein kinase OS=Homo sapiens OX=9606 PE=2 SV=1	2	1	1	58.3
Q9UFH2	Dynein axonemal heavy chain 17 OS=Homo sapiens OX=9606 GN=DNAH17 PE=1 SV=3	0	1	1	509
A0A1W2PQU7	Glial fibrillary acidic protein (Fragment) OS=Homo sapiens OX=9606 GN=GFAP PE=1 SV=1	31	1	1	3.4
Q96HP4	Oxidoreductase NAD-binding domain-containing protein 1 OS=Homo sapiens OX=9606 GN=OXNAD1 PE=1 SV=1	2	1	1	34.8
Q8N5C6	S1 RNA-binding domain-containing protein 1 OS=Homo sapiens OX=9606 GN=SRBD1 PE=1 SV=2	1	1	1	111.7
Q9P258	Protein RCC2 OS=Homo sapiens OX=9606 GN=RCC2 PE=1 SV=2	1	1	1	56
E5RH77	40S ribosomal protein S14 OS=Homo sapiens OX=9606 GN=RPS14 PE=1 SV=1	8	1	1	14.3
E7ENQ1	Mitogen-activated protein kinase kinase kinase kinase 4 OS=Homo sapiens OX=9606 GN=MAP4K4 PE=1 SV=1	1	1	1	132.1
P27708	CAD protein OS=Homo sapiens OX=9606 GN=CAD PE=1 SV=3	0	1	1	242.8
A0A5C2GD37	IGH + IGL c608_light_IGKV3-15_IGKJ4 (Fragment) OS=Homo sapiens OX=9606 PE=2 SV=1	24	1	1	11.8
A6NLN1	Polypyrimidine tract-binding protein 1 OS=Homo sapiens OX=9606 GN=PTBP1 PE=1 SV=4	3	1	1	56.5
A0A3B3ISH4	Protein phosphatase 1 regulatory subunit 12A (Fragment) OS=Homo sapiens OX=9606 GN=PPP1R12A PE=1 SV=1	3	1	1	40.9
A0A7S5BZS5	IGH c1406_heavy_IGHV4-39_IGHD3-9_IGHJ6 (Fragment) OS=Homo sapiens OX=9606 PE=2 SV=1	18	1	1	13.8
Q8TCJ2	Dolichyl-diphosphooligosaccharide--protein glycosyltransferase subunit STT3B OS=Homo sapiens OX=9606 GN=STT3B PE=1 SV=1	1	1	1	93.6
A0A7S5C1R2	IGH c1760_heavy_IGHV4-31_IGHD4-17_IGHJ4 (Fragment) OS=Homo sapiens OX=9606 PE=2 SV=1	20	1	1	13.3
A0A5C2GS79	IG c1330_heavy_IGHV1-8_IGHD2-2_IGHJ2 (Fragment) OS=Homo sapiens OX=9606 PE=2 SV=1	17	1	1	13.7
A0A286YFD1	Fer-1-like protein 5 OS=Homo sapiens OX=9606 GN=FER1L5 PE=3 SV=1	0	1	1	241.8
F8VUB6	Aladin OS=Homo sapiens OX=9606 GN=AAAS PE=1 SV=2	9	1	1	13.9
A0A1B0GVJ7	Uncharacterized protein KIAA1671 OS=Homo sapiens OX=9606 GN=KIAA1671 PE=1 SV=1	3	1	1	44
B5MCT8	40S ribosomal protein S9 OS=Homo sapiens OX=9606 GN=RPS9 PE=1 SV=1	5	1	1	16.6
Q9NUP3	cDNA FLJ11224 fis, clone PLACE1008273, moderately similar to COATOMER GAMMA SUBUNIT OS=Homo sapiens OX=9606 PE=2 SV=1	2	1	1	54
B4DWW8	U4/U6 small nuclear ribonucleoprotein Prp31 OS=Homo sapiens OX=9606 PE=2 SV=1	2	1	1	50.1
Q86YA3	Protein ZGRF1 OS=Homo sapiens OX=9606 GN=ZGRF1 PE=1 SV=3	0	1	1	236.5
A0A7P0TAE9	Calnexin OS=Homo sapiens OX=9606 GN=CANX PE=1 SV=1	1	1	1	71.3
A0A8Q3SI83	Myomegalin OS=Homo sapiens OX=9606 GN=PDE4DIP PE=1 SV=1	0	1	1	272.6
E9PBF6	Lamin-B1 OS=Homo sapiens OX=9606 GN=LMNB1 PE=1 SV=1	2	1	1	44.6
B5MDF5	GTP-binding nuclear protein Ran OS=Homo sapiens OX=9606 GN=RAN PE=1 SV=1	5	1	1	26.2
E9PIM0	CREB/ATF bZIP transcription factor OS=Homo sapiens OX=9606 GN=CREBZF PE=1 SV=1	2	1	1	37.7
Q6AI59	Uncharacterized protein DKFZp781H0795 (Fragment) OS=Homo sapiens OX=9606 GN=DKFZp781H0795 PE=2 SV=1	1	1	1	192.8
Q9UNX4	WD repeat-containing protein 3 OS=Homo sapiens OX=9606 GN=WDR3 PE=1 SV=1	1	1	1	106
D3DXJ4	Vesicle-fusing ATPase OS=Homo sapiens OX=9606 GN=NSF PE=3 SV=1	4	1	1	31.1
A0A0A0MR03	RNA polymerase II subunit A C-terminal domain phosphatase (Fragment) OS=Homo sapiens OX=9606 GN=CTDP1 PE=1 SV=2	3	1	1	42.6
B2RBE0	cDNA, FLJ95462, highly similar to Homo sapiens fatty-acid-Coenzyme A ligase, long-chain 3 (FACL3),mRNA OS=Homo sapiens OX=9606 PE=2 SV=1	2	1	1	80.3
Q96P63	Serpin B12 OS=Homo sapiens OX=9606 GN=SERPINB12 PE=1 SV=1	4	1	1	46.2
A0A5C2GPS3	IG c1031_heavy_IGHV3-23_IGHD2-8_IGHJ4 (Fragment) OS=Homo sapiens OX=9606 PE=2 SV=1	18	1	1	13.3
A0A7S5BZQ0	IGH c680_heavy_IGHV6-1_IGHD1-26_IGHJ5 (Fragment) OS=Homo sapiens OX=9606 PE=2 SV=1	17	1	1	14
